# Supplementary material for: Host habitat is the major determinant of the gut microbiome of fish
Source: Microbiome. 2021 Jul 31;9:166. doi: 10.1186/s40168-021-01113-x (PMC8325807; doi:10.1186/s40168-021-01113-x)
Supplement: Supplementary file 3 — Additional file 2. Supplementary Table S1. [file 40168_2021_1113_MOESM3_ESM.xlsx]

## Sheet: Phylum
	Supplementary Table S1. Relative abundance (%) of the fish gut microbiota.
	Phylum	FWF		SWF		Total
		Mean (%)	SD	Mean (%)	SD	Mean (%)	SD
	Proteobacteria***	31.4153	32.297	59.1245	33.3051	51.6784	35.0781
	Firmicutes***	29.6148	34.0686	7.62751	18.5827	13.536	25.6726
	Cyanobacteria	8.87978	14.6855	10.7791	20.6362	10.2687	19.2312
	Tenericutes	4.67213	17.952	4.23795	16.5001	4.35463	16.8997
	Fusobacteria***	13.9781	25.2917	0.727912	2.94212	4.28855	13.2798
	Planctomycetes	3.15847	4.87116	1.57329	3.15877	1.99927	3.75985
	Actinobacteria	2.01366	2.98984	1.63855	3.12879	1.73935	3.09425
	Verrucomicrobia	0.15847	0.356716	0.538153	2.03138	0.436123	1.75601
	Spirochaetes	0.125683	0.7108	0.430723	3.71325	0.348752	3.20133
	Bacteroidetes	0.65847	1.57951	0.203815	0.605593	0.325991	0.988515
	Chloroflexi	0.213115	0.4596	0.15261	0.605974	0.168869	0.570967
	TM6*	0.00819672	0.0363398	0.060241	0.178532	0.0462555	0.155648
	Acidobacteria	0.0218579	0.0712027	0.0502008	0.214185	0.0425844	0.187351
	TM7**	0.079235	0.196277	0.0170683	0.0703847	0.0337739	0.121272
	[Deinococcus-Thermi]*	0.0819672	0.402104	0.00502008	0.0340584	0.0256975	0.212913
	SBR1093	0	0	0.00903614	0.0559911	0.00660793	0.0480781
	Armatimonadetes	0.010929	0.0853579	0	0	0.00293686	0.0444444
	OD1	0.00273224	0.0213395	0.00100402	0.012975	0.00146843	0.0156784
	WPS-2	0	0	0.00200803	0.02595	0.00146843	0.0222222
	Chlorobi	0.00273224	0.0213395	0	0	0.000734214	0.0111111
	Nitrospirae	0	0	0.00100402	0.012975	0.000734214	0.0111111
	Unassigned***	4.90437	9.73608	12.8203	21.2708	10.6931	19.205
	The asterisks indicate significant differences according to two-tailed Mann-Whitney U test, between FWF and SWF. *P<0.05; **P<0.01; ***P<0.001. FWF, freshwater fish; SWF, seawater fish; SD, standard deviation.

## Sheet: Class
	Supplementary Table S1. (continued)
	Phylum	Class	FWF		SWF		Total
			Mean (%)	SD	Mean (%)	SD	Mean (%)	SD
	Proteobacteria***	Betaproteobacteria***	10.2623	16.7584	37.5512	30.3667	30.2181	29.9357
		Gammaproteobacteria	14.9071	28.1653	16.5281	21.13	16.0925	23.242
		Alphaproteobacteria	5.46175	8.96966	4.16165	10.2628	4.51101	9.94857
		Epsilonproteobacteria	0.00273224	0.0211638	0.708835	6.54312	0.51909	5.6041
		Deltaproteobacteria	0.781421	5.01315	0.174699	0.481522	0.337739	2.64487
	Firmicutes***	Clostridia***	26.735	34.1466	5.47892	17.4686	11.1909	25.0053
		Bacilli	2.75956	7.32212	2.03815	7.06893	2.23201	7.14501
		Erysipelotrichi	0.120219	0.744213	0.110442	0.877076	0.113069	0.843443
	Cyanobacteria	Synechococcophycideae	5.77869	11.3909	9.34438	19.022	8.3862	17.3772
		Chloroplast	1.29781	2.25333	1.14056	2.40453	1.18282	2.36588
		Oscillatoriophycideae**	1.62295	6.22161	0.0251004	0.142432	0.454479	3.3043
		Cyanobacteria;Other*	0.00546448	0.0296797	0.268072	0.989533	0.197504	0.854305
		Cyanobacteria;c__	0.147541	1.06017	0	0	0.0396476	0.553452
		Nostocophycideae**	0.0273224	0.109563	0	0	0.00734214	0.0580726
		4C0d-2	0	0	0.00100402	0.0128968	0.000734214	0.0110377
	Tenericutes	Mollicutes	4.60656	17.8172	4.23795	16.4038	4.337	16.7961
		CK-1C4-19**	0.0655738	0.280318	0	0	0.0176211	0.148191
	Fusobacteria***	Fusobacteriia***	13.9781	25.0836	0.727912	2.92489	4.28855	14.4856
	Planctomycetes	Planctomycetia**	3.15301	4.83444	1.56124	3.103	1.98899	3.71748
		C6	0	0	0.0060241	0.0444043	0.00440529	0.038066
		Phycisphaerae	0	0	0.0060241	0.0444043	0.00440529	0.038066
		OM190	0.00546448	0.0423277	0	0	0.00146843	0.0220753
	Actinobacteria	Actinobacteria	1.70219	2.65831	1.17068	2.69146	1.31351	2.69292
		Acidimicrobiia	0.131148	0.27513	0.36747	1.33678	0.303965	1.15676
		Thermoleophilia	0.128415	0.299352	0.0973896	0.24623	0.105727	0.261928
		OPB41**	0.0355191	0.138673	0.00100402	0.0128968	0.010279	0.074319
		MB-A2-108*	0.0163934	0.0940145	0	0	0.00440529	0.0492745
		Rubrobacteria	0	0	0.00200803	0.0181835	0.00146843	0.015575
	Verrucomicrobia	Verrucomicrobiae	0.057377	0.241212	0.537149	2.01976	0.408223	1.74473
		[Spartobacteria]***	0.101093	0.249368	0	0	0.0271659	0.136816
		Opitutae	0	0	0.00100402	0.0128968	0.000734214	0.0110377
	Spirochaetes	[Brevinematae]	0.125683	0.70495	0.430723	3.69096	0.348752	3.18028
	Bacteroidetes	Bacteroidia***	0.456284	1.40287	0.0502008	0.351165	0.159325	0.807118
		Flavobacteriia	0.180328	0.699528	0.140562	0.460619	0.151248	0.535689
		Cytophagia	0	0	0.0120482	0.154762	0.00881057	0.132452
		Sphingobacteriia	0.0191257	0.128386	0.00100402	0.0128968	0.00587372	0.0679376
		[Saprospirae]	0.00273224	0.0211638	0	0	0.000734214	0.0110377
	Chloroflexi	Anaerolineae	0.150273	0.364281	0.118474	0.525157	0.127019	0.487378
		Ellin6529	0.0464481	0.121208	0.0301205	0.111712	0.0345081	0.11457
		Thermomicrobia*	0.0163934	0.078144	0.00200803	0.0257936	0.00587372	0.0465633
		S085	0	0	0.00200803	0.0257936	0.00146843	0.0220753
	TM6*	SJA-4*	0.00819672	0.0360407	0.0592369	0.174528	0.0455213	0.152105
		TM6;Other	0	0	0.00100402	0.0128968	0.000734214	0.0110377
	Acidobacteria	Acidobacteria-6	0.0191257	0.0681419	0.0301205	0.156614	0.0271659	0.138594
		[Chloracidobacteria]	0.00273224	0.0211638	0.0100402	0.0724841	0.00807636	0.0630314
		Sva0725	0	0	0.00702811	0.0461083	0.0051395	0.0395523
		BPC102	0	0	0.00200803	0.0257936	0.00146843	0.0220753
		OS-K	0	0	0.00100402	0.0128968	0.000734214	0.0110377
	TM7**	TM7-1***	0.057377	0.180783	0.0060241	0.0360888	0.0198238	0.101258
		TM7-3	0.0218579	0.0825119	0.00702811	0.0528708	0.0110132	0.062585
		TM7;c__	0	0	0.00401606	0.0255581	0.00293686	0.0219283
	[Deinococcus-Thermi]*	Deinococci*	0.0819672	0.398795	0.00502008	0.0338549	0.0256975	0.211515
	SBR1093	VHS-B5-50	0	0	0.00903614	0.0556573	0.00660793	0.0477635
	Armatimonadetes	SJA-176	0.010929	0.0846554	0	0	0.00293686	0.0441507
	OD1	OD1;c__	0.00273224	0.0211638	0.00100402	0.0128968	0.00146843	0.015575
	WPS-2	WPS-2;c__	0	0	0.00200803	0.0257936	0.00146843	0.0220753
	Chlorobi	SJA-28	0.00273224	0.0211638	0	0	0.000734214	0.0110377
	Nitrospirae	Nitrospira	0	0	0.00100402	0.0128968	0.000734214	0.0110377
	Unassigned***	Unassigned***	4.90437	9.65594	12.8203	21.1658	10.6931	19.1043
	The asterisks indicate significant differences according to two-tailed Mann-Whitney U test, between FWF and SWF. *P<0.05; **P<0.01; ***P<0.001. FWF, freshwater fish; SWF, seawater fish; SD, standard deviation.
	The asterisks indicate significant differences according to two-tailed Mann-Whitney U test, between FW and SW. *P<0.05, **P<0.01, and ***P<0.001.

## Sheet: Order
	Supplementary Table S1. (continued)
	Phylum	Class	Order	FWF		SWF		Total
				Mean (%)	SD	Mean (%)	SD	Mean (%)	SD
	Proteobacteria***	Betaproteobacteria***	o__Burkholderiales***	10.1366	16.6788	37.511	30.3652	30.1549	29.938
			o__Neisseriales	0.0519126	0.32015	0.0321285	0.126633	0.0374449	0.19836
			o__SC-I-84***	0.0601093	0.211321	0.00100402	0.0128968	0.0168869	0.113174
			o__Methylophilales	0	0	0.0060241	0.0656844	0.00440529	0.0562333
			o__Rhodocyclales	0.00819672	0.0634915	0	0	0.00220264	0.033113
			o__MWH-UniP1	0.00546448	0.0423277	0	0	0.00146843	0.0220753
			o__Nitrosomonadales	0	0	0.00100402	0.0128968	0.000734214	0.0110377
		Gammaproteobacteria	o__Pseudomonadales***	0.300546	0.900222	7.22892	15.8638	5.36711	13.9171
			o__Vibrionales*	0.15847	0.943498	4.34137	14.2548	3.21733	12.3399
			o__Enterobacteriales	4.93443	16.1047	2.23293	3.00596	2.95888	8.81694
			o__Aeromonadales***	8.31421	23.9698	0.135542	0.998427	2.33333	12.9719
			Other**	0.387978	0.932475	1.38956	2.58079	1.12041	2.30249
			o__Legionellales	0.65847	1.89463	0.491968	1.1189	0.536711	1.37317
			o__Alteromonadales	0.0846995	0.359142	0.481928	2.4245	0.375184	2.08908
			o__[Marinicellales]	0	0	0.0753012	0.390892	0.0550661	0.335933
			o__Oceanospirillales	0	0	0.0582329	0.288598	0.0425844	0.248141
			o__Xanthomonadales	0.0245902	0.0663659	0.0311245	0.126223	0.0293686	0.113326
			o__Thiotrichales	0	0	0.0251004	0.110702	0.0183554	0.0953179
			o__Chromatiales	0	0	0.0230924	0.122593	0.0168869	0.105334
			o__Pasteurellales	0.0300546	0.174693	0.00502008	0.0284865	0.0117474	0.0944315
			o__Methylococcales**	0.0136612	0.0457191	0.00100402	0.0128968	0.00440529	0.0267359
			o__HTCC2188	0	0	0.0060241	0.0773809	0.00440529	0.066226
			o__Thiohalorhabdales	0	0	0.00100402	0.0128968	0.000734214	0.0110377
		Alphaproteobacteria	o__Rhodobacterales	1.48361	3.75499	1.76004	7.31314	1.68576	6.55089
			o__Rhizobiales***	3.48361	6.0467	0.89759	4.30768	1.59251	4.97082
			o__Rickettsiales	0.0928962	0.293408	1.29819	5.66595	0.974302	4.87697
			o__Rhodospirillales***	0.295082	0.656614	0.0160643	0.0954608	0.0910426	0.371241
			o__	0.0327869	0.13092	0.0943775	0.274036	0.0778267	0.245493
			o__Sphingomonadales	0.0464481	0.124909	0.0421687	0.0996761	0.0433186	0.107059
			o__Caulobacterales	0.0273224	0.117582	0.0371486	0.111843	0.0345081	0.113497
			o__Kiloniellales	0	0	0.0150602	0.145	0.0110132	0.124176
			Other	0	0	0.00100402	0.0128968	0.000734214	0.0110377
		Epsilonproteobacteria	o__Campylobacterales	0.00273224	0.0211638	0.708835	6.54312	0.51909	5.6041
		Deltaproteobacteria	o__Desulfovibrionales	0.702186	5.01756	0.00100402	0.0128968	0.189427	2.61955
			o__Spirobacillales*	0.010929	0.0593595	0.0973896	0.299576	0.0741557	0.260854
			o__GMD14H09	0	0	0.0301205	0.349167	0.0220264	0.298887
			o__Desulfobacterales	0	0	0.0200803	0.119676	0.0146843	0.102727
			o__Syntrophobacterales***	0.0382514	0.118404	0.00301205	0.0386905	0.0124816	0.0714568
			o__Desulfuromonadales	0	0	0.0100402	0.0724841	0.00734214	0.0621442
			o__Bdellovibrionales**	0.0163934	0.078144	0	0	0.00440529	0.0411553
			o__Myxococcales	0	0	0.00502008	0.0426086	0.00367107	0.0365046
			o__NB1-j	0	0	0.00502008	0.0384815	0.00367107	0.0329825
			Other	0	0	0.00301205	0.0386905	0.00220264	0.033113
			o__	0.00819672	0.0634915	0	0	0.00220264	0.033113
			o__FAC87*	0.00546448	0.0296797	0	0	0.00146843	0.015575
	Firmicutes***	Clostridia***	o__Clostridiales***	26.735	34.1466	5.47892	17.4686	11.1909	25.0053
		Bacilli	o__Lactobacillales	1.1776	6.1249	1.76707	7.07868	1.60866	6.84046
			o__Bacillales***	1.47541	4.10516	0.257028	0.58243	0.584435	2.2513
			o__Turicibacterales***	0.0737705	0.187313	0.0140562	0.0784933	0.0301028	0.120974
			Other***	0.0327869	0.108053	0	0	0.00881057	0.057868
		Erysipelotrichi	o__Erysipelotrichales	0.120219	0.744213	0.110442	0.877076	0.113069	0.843443
	Cyanobacteria	Synechococcophycideae	o__Synechococcales	5.59836	11.1333	9.34337	19.0224	8.337	17.3401
			o__Pseudanabaenales***	0.180328	0.635397	0.00100402	0.0128968	0.0491924	0.339016
		Chloroplast	o__Chlorophyta	0.445355	0.851828	0.39759	1.59711	0.410426	1.43553
			o__Stramenopiles**	0.685792	1.19809	0.257028	0.830236	0.372247	0.962248
			o__**	0	0	0.374498	1.01403	0.273862	0.882895
			o__Cercozoa	0	0	0.0883534	0.388797	0.0646109	0.334778
			o__Rhodophyta**	0.0846995	0.383663	0.00100402	0.0128968	0.0234949	0.202617
			o__UA01	0.057377	0.423453	0	0	0.0154185	0.22098
			o__Streptophyta*	0.0245902	0.0993424	0.0060241	0.0360888	0.0110132	0.0605983
			o__CAB-I	0	0	0.0140562	0.133696	0.010279	0.1145
			Other	0	0	0.00200803	0.0181835	0.00146843	0.015575
		Oscillatoriophycideae**	o__Chroococcales*	1.14208	5.93359	0.0140562	0.0763316	0.317181	3.11695
			o__Oscillatoriales**	0.480874	1.91725	0.0110442	0.11875	0.137298	1.02053
		Cyanobacteria;Other*	Other*	0.00546448	0.0296797	0.268072	0.989533	0.197504	0.854305
		Cyanobacteria;c__	o__	0.147541	1.06017	0	0	0.0396476	0.553452
		Nostocophycideae**	o__Nostocales**	0.0273224	0.109563	0	0	0.00734214	0.0580726
		4C0d-2	o__YS2	0	0	0.00100402	0.0128968	0.000734214	0.0110377
	Tenericutes	Mollicutes	o__Mycoplasmatales	4.5082	17.8307	4.23092	16.4054	4.30543	16.8007
			o__	0.0983607	0.636888	0.00702811	0.0693062	0.0315712	0.337865
		CK-1C4-19**	o__**	0.0655738	0.280318	0	0	0.0176211	0.148191
	Fusobacteria***	Fusobacteriia***	o__Fusobacteriales***	13.9781	25.0836	0.727912	2.92489	4.28855	14.4856
	Planctomycetes	Planctomycetia**	o__Pirellulales	2.13661	3.50637	1.43574	2.82533	1.62408	3.03937
			o__Gemmatales***	0.759563	1.36089	0.0060241	0.0360888	0.208517	0.781163
			o__Planctomycetales	0.243169	0.557752	0.119478	0.365811	0.152717	0.429488
			o__B97*	0.0136612	0.0694441	0	0	0.00367107	0.0365046
		C6	o__d113	0	0	0.0060241	0.0444043	0.00440529	0.038066
		Phycisphaerae	o__MSBL9	0	0	0.00401606	0.036367	0.00293686	0.0311501
			o__Phycisphaerales	0	0	0.00200803	0.0257936	0.00146843	0.0220753
		OM190	o__CL500-15	0.00546448	0.0423277	0	0	0.00146843	0.0220753
	Actinobacteria	Actinobacteria	o__Actinomycetales	1.70219	2.65831	1.17068	2.69146	1.31351	2.69292
		Acidimicrobiia	o__Acidimicrobiales	0.131148	0.27513	0.36747	1.33678	0.303965	1.15676
		Thermoleophilia	o__Solirubrobacterales	0.0546448	0.161734	0.0261044	0.129312	0.0337739	0.139346
		OPB41**	o__**	0.0355191	0.138673	0.00100402	0.0128968	0.010279	0.074319
		MB-A2-108*	o__0319-7L14*	0.0163934	0.0940145	0	0	0.00440529	0.0492745
		Rubrobacteria	o__Gaiellales	0.0737705	0.184866	0.0712851	0.179539	0.071953	0.180989
			o__Rubrobacterales	0	0	0.00200803	0.0181835	0.00146843	0.015575
	Verrucomicrobia	Verrucomicrobiae	o__Verrucomicrobiales	0.057377	0.241212	0.537149	2.01976	0.408223	1.74473
		[Spartobacteria]***	o__[Chthoniobacterales]***	0.101093	0.249368	0	0	0.0271659	0.136816
		Opitutae	o__[Cerasicoccales]	0	0	0.00100402	0.0128968	0.000734214	0.0110377
	Spirochaetes	[Brevinematae]	o__[Brevinematales]	0.125683	0.70495	0.430723	3.69096	0.348752	3.18028
	Bacteroidetes	Bacteroidia***	o__Bacteroidales***	0.456284	1.40287	0.0502008	0.351165	0.159325	0.807118
		Flavobacteriia	o__Flavobacteriales	0.180328	0.699528	0.140562	0.460619	0.151248	0.535689
		Cytophagia	o__Cytophagales	0	0	0.0120482	0.154762	0.00881057	0.132452
		Sphingobacteriia	o__Sphingobacteriales	0.0191257	0.128386	0.00100402	0.0128968	0.00587372	0.0679376
		[Saprospirae]	o__[Saprospirales]	0.00273224	0.0211638	0	0	0.000734214	0.0110377
	Chloroflexi	Anaerolineae	o__Caldilineales	0.0710383	0.166555	0.0441767	0.192017	0.051395	0.1859
			o__GCA004	0.00273224	0.0211638	0.0311245	0.173172	0.0234949	0.149026
			o__DRC31	0	0	0.0251004	0.126239	0.0183554	0.108525
			o__WCHB1-50***	0.0382514	0.125861	0	0	0.010279	0.0674119
			o__SJA-15	0.0355191	0.235924	0	0	0.00954479	0.123309
			o__SB-34	0	0	0.0120482	0.117945	0.00881057	0.101002
			o__SHA-20	0.00273224	0.0211638	0.0060241	0.0404607	0.0051395	0.0363269
		Ellin6529	o__	0.0464481	0.121208	0.0301205	0.111712	0.0345081	0.11457
		Thermomicrobia*	o__JG30-KF-CM45*	0.0163934	0.078144	0.00200803	0.0257936	0.00587372	0.0465633
		S085	o__	0	0	0.00200803	0.0257936	0.00146843	0.0220753
	TM6*	SJA-4*	o__*	0.00819672	0.0360407	0.0582329	0.174387	0.0447871	0.15192
			o__YJF2-48	0	0	0.00100402	0.0128968	0.000734214	0.0110377
		TM6;Other	Other	0	0	0.00100402	0.0128968	0.000734214	0.0110377
	Acidobacteria	Acidobacteria-6	o__CCU21	0.0191257	0.0681419	0.0210843	0.139529	0.020558	0.12444
			o__BPC015	0	0	0.00903614	0.0640449	0.00660793	0.0549141
		[Chloracidobacteria]	o__RB41	0.00273224	0.0211638	0.0100402	0.0724841	0.00807636	0.0630314
		Sva0725	o__Sva0725	0	0	0.00702811	0.0461083	0.0051395	0.0395523
		BPC102	o__B110	0	0	0.00200803	0.0257936	0.00146843	0.0220753
		OS-K	o__	0	0	0.00100402	0.0128968	0.000734214	0.0110377
	TM7**	TM7-1***	o__***	0.057377	0.180783	0.0060241	0.0360888	0.0198238	0.101258
		TM7-3	o__***	0.0218579	0.0825119	0	0	0.00587372	0.0438566
			o__EW055	0	0	0.00702811	0.0528708	0.0051395	0.0453195
		TM7;c__	o__	0	0	0.00401606	0.0255581	0.00293686	0.0219283
	[Deinococcus-Thermi]*	Deinococci*	o__Deinococcales*	0.0819672	0.398795	0.00502008	0.0338549	0.0256975	0.211515
	SBR1093	VHS-B5-50	o__	0	0	0.00903614	0.0556573	0.00660793	0.0477635
	Armatimonadetes	SJA-176	o__RB046	0.010929	0.0846554	0	0	0.00293686	0.0441507
	OD1	OD1;c__	o__	0.00273224	0.0211638	0.00100402	0.0128968	0.00146843	0.015575
	WPS-2	WPS-2;c__	o__	0	0	0.00200803	0.0257936	0.00146843	0.0220753
	Chlorobi	SJA-28	o__	0.00273224	0.0211638	0	0	0.000734214	0.0110377
	Nitrospirae	Nitrospira	o__Nitrospirales	0	0	0.00100402	0.0128968	0.000734214	0.0110377
	Unassigned***	Unassigned***	Unassigned***	4.90437	9.65594	12.8203	21.1658	10.6931	19.1043
	The asterisks indicate significant differences according to two-tailed Mann-Whitney U test, between FWF and SWF. *P<0.05; **P<0.01; ***P<0.001. FWF, freshwater fish; SWF, seawater fish; SD, standard deviation.

## Sheet: Family
	Supplementary Table S1. (continued)
	Phylum	Class	Order	Family	FWF		SWF		Total
					Mean (%)	SD	Mean (%)	SD	Mean (%)	SD
	Proteobacteria***	Betaproteobacteria***	o__Burkholderiales***	f__Alcaligenaceae***	10.0738	16.5934	37.4528	30.3448	30.0954	29.9109
				f__Comamonadaceae	0.0464481	0.160064	0.0421687	0.124999	0.0433186	0.135331
				f__Oxalobacteraceae	0.010929	0.0846554	0.0160643	0.0690074	0.0146843	0.0735755
				f__Burkholderiaceae*	0.00546448	0.0296797	0	0	0.00146843	0.015575
			o__Neisseriales	f__Neisseriaceae	0.0519126	0.32015	0.0321285	0.126633	0.0374449	0.19836
			o__SC-I-84***	f__***	0.0601093	0.211321	0.00100402	0.0128968	0.0168869	0.113174
			o__Methylophilales	f__Methylophilaceae	0	0	0.0060241	0.0656844	0.00440529	0.0562333
			o__Rhodocyclales	f__Rhodocyclaceae	0.00819672	0.0634915	0	0	0.00220264	0.033113
			o__MWH-UniP1	f__	0.00546448	0.0423277	0	0	0.00146843	0.0220753
			o__Nitrosomonadales	f__Nitrosomonadaceae	0	0	0.00100402	0.0128968	0.000734214	0.0110377
		Gammaproteobacteria	o__Pseudomonadales***	f__Moraxellaceae***	0.229508	0.749112	7.11044	15.8414	5.26138	13.8913
				f__Pseudomonadaceae	0.0710383	0.487978	0.118474	1.18771	0.105727	1.04691
			o__Vibrionales*	f__Vibrionaceae*	0.147541	0.933635	4.28213	14.2583	3.17107	12.3395
				f__Pseudoalteromonadaceae	0	0	0.0592369	0.541459	0.0433186	0.463771
				Other	0.010929	0.0846554	0	0	0.00293686	0.0441507
			o__Enterobacteriales	f__Enterobacteriaceae*	4.93443	16.1047	2.23293	3.00596	2.95888	8.81694
			o__Aeromonadales***	f__Aeromonadaceae***	8.31421	23.9698	0.135542	0.998427	2.33333	12.9719
			Other**	Other**	0.387978	0.932475	1.38956	2.58079	1.12041	2.30249
			o__Legionellales	f__Legionellaceae*	0.554645	1.68966	0.225904	0.585985	0.314244	1.01957
				f__Coxiellaceae	0.0710383	0.249697	0.138554	0.312415	0.120411	0.298371
				f__Francisellaceae	0	0	0.0973896	0.83837	0.0712188	0.718229
				f__	0.0327869	0.144163	0.0281124	0.0850989	0.0293686	0.104331
				Other	0	0	0.00200803	0.0257936	0.00146843	0.0220753
			o__Alteromonadales	f__Psychromonadaceae	0	0	0.253012	2.19145	0.185022	1.87737
				f__Shewanellaceae	0.0655738	0.349705	0.118474	0.536193	0.104258	0.493617
				f__OM60	0.00273224	0.0211638	0.0461847	0.281411	0.0345081	0.241667
				f__Colwelliaceae	0	0	0.0291165	0.374008	0.0212922	0.320092
				f__	0	0	0.0180723	0.101897	0.0132159	0.0875041
				f__Alteromonadaceae	0.0163934	0.0940145	0.00803213	0.0572905	0.010279	0.0692034
				f__Moritellaceae	0	0	0.00903614	0.0823354	0.00660793	0.0705228
			o__[Marinicellales]	f__[Marinicellaceae]	0	0	0.0753012	0.390892	0.0550661	0.335933
			o__Oceanospirillales	f__Endozoicimonaceae	0	0	0.0361446	0.279304	0.0264317	0.239383
				f__Halomonadaceae	0	0	0.0170683	0.0768122	0.0124816	0.0661201
				f__Oceanospirillaceae	0	0	0.00502008	0.0338549	0.00367107	0.0290363
			o__Xanthomonadales	f__Xanthomonadaceae	0.0218579	0.0638433	0.0251004	0.122197	0.0242291	0.109622
				f__Sinobacteraceae	0.00273224	0.0211638	0.0060241	0.0360888	0.0051395	0.0327858
			o__Thiotrichales	f__Piscirickettsiaceae	0	0	0.0240964	0.110168	0.0176211	0.0948132
				f__Thiotrichaceae	0	0	0.00100402	0.0128968	0.000734214	0.0110377
			o__Chromatiales	f__Ectothiorhodospiraceae	0	0	0.0130522	0.0775956	0.00954479	0.0666075
				f__	0	0	0.0100402	0.0927398	0.00734214	0.079431
			o__Pasteurellales	f__Pasteurellaceae	0.0245902	0.170278	0.00100402	0.0128968	0.00734214	0.0895681
				f__	0.00546448	0.0423277	0.00401606	0.0255581	0.00440529	0.0309765
			o__Methylococcales**	f__Methylococcaceae**	0.0136612	0.0457191	0.00100402	0.0128968	0.00440529	0.0267359
			o__HTCC2188	f__HTCC2089	0	0	0.0060241	0.0773809	0.00440529	0.066226
			o__Thiohalorhabdales	f__	0	0	0.00100402	0.0128968	0.000734214	0.0110377
		Alphaproteobacteria	o__Rhodobacterales	f__Rhodobacteraceae	1.48361	3.75499	1.76004	7.31314	1.68576	6.55089
			o__Rhizobiales***	f__***	1.69672	3.53483	0.0281124	0.0768318	0.476505	1.97715
				f__Hyphomicrobiaceae	0.546448	0.930231	0.322289	0.794504	0.382526	0.839057
				f__Methylobacteriaceae	0.112022	0.541301	0.35743	4.17715	0.291483	3.58473
				f__Phyllobacteriaceae	0.0874317	0.3042	0.12751	0.388471	0.11674	0.368157
				Other***	0.262295	0.508989	0.0261044	0.094995	0.0895742	0.295262
				f__Methylocystaceae***	0.248634	0.728438	0.00100402	0.0128968	0.0675477	0.393398
				f__Rhizobiaceae	0.191257	1.25044	0.0100402	0.0539559	0.0587372	0.654796
				f__Bradyrhizobiaceae**	0.13388	0.455506	0.0170683	0.059644	0.0484581	0.247061
				f__Beijerinckiaceae***	0.128415	0.288507	0.00502008	0.0338549	0.0381791	0.161857
				f__Xanthobacteraceae***	0.0737705	0.255227	0	0	0.0198238	0.136287
				f__Aurantimonadaceae	0	0	0.00200803	0.0181835	0.00146843	0.015575
				f__Brucellaceae	0.00273224	0.0211638	0	0	0.000734214	0.0110377
				f__Cohaesibacteraceae	0	0	0.00100402	0.0128968	0.000734214	0.0110377
			o__Rickettsiales	f__Anaplasmataceae	0.00546448	0.0296797	1.09538	5.1144	0.802496	4.4002
				f__Rickettsiaceae	0.00273224	0.0211638	0.197791	2.52773	0.145374	2.16334
				f__mitochondria***	0.0464481	0.173707	0	0	0.0124816	0.0923711
				f__*	0.0382514	0.203327	0	0	0.010279	0.106757
				f__Holosporaceae	0	0	0.00502008	0.0530991	0.00367107	0.045462
			o__Rhodospirillales***	f__Acetobacteraceae***	0.243169	0.53355	0.0160643	0.0954608	0.0770925	0.305447
				f__Rhodospirillaceae*	0.0519126	0.299576	0	0	0.0139501	0.156991
			o__	f__	0.0327869	0.13092	0.0943775	0.274036	0.0778267	0.245493
			o__Sphingomonadales	f__Sphingomonadaceae*	0.0464481	0.124909	0.0180723	0.063436	0.0256975	0.0854027
				f__	0	0	0.0100402	0.0539559	0.00734214	0.0463545
				f__Erythrobacteraceae	0	0	0.0100402	0.0473487	0.00734214	0.040734
				Other	0	0	0.00401606	0.0255581	0.00293686	0.0219283
			o__Caulobacterales	f__Caulobacteraceae	0.0273224	0.117582	0.0371486	0.111843	0.0345081	0.113497
			o__Kiloniellales	f__	0	0	0.0150602	0.145	0.0110132	0.124176
			Other	Other	0	0	0.00100402	0.0128968	0.000734214	0.0110377
		Epsilonproteobacteria	o__Campylobacterales	f__Campylobacteraceae	0.00273224	0.0211638	0.681727	6.54464	0.499266	5.60473
				f__Helicobacteraceae	0	0	0.0271084	0.118988	0.0198238	0.102459
		Deltaproteobacteria	o__Desulfovibrionales	f__Desulfovibrionaceae	0.702186	5.01756	0.00100402	0.0128968	0.189427	2.61955
			o__Spirobacillales*	f__*	0.010929	0.0593595	0.0973896	0.299576	0.0741557	0.260854
			o__GMD14H09	f__	0	0	0.0301205	0.349167	0.0220264	0.298887
			o__Desulfobacterales	f__Desulfobacteraceae	0	0	0.0180723	0.109801	0.0132159	0.0942372
				f__Desulfobulbaceae	0	0	0.00200803	0.0181835	0.00146843	0.015575
			o__Syntrophobacterales***	f__Syntrophobacteraceae**	0.0327869	0.112188	0.00301205	0.0386905	0.0110132	0.068199
				f__Syntrophaceae	0.00546448	0.0423277	0	0	0.00146843	0.0220753
			o__Desulfuromonadales	f__Desulfuromonadaceae	0	0	0.0100402	0.0724841	0.00734214	0.0621442
			o__Bdellovibrionales**	f__Bdellovibrionaceae**	0.0163934	0.078144	0	0	0.00440529	0.0411553
			o__Myxococcales	f__	0	0	0.00200803	0.0181835	0.00146843	0.015575
				f__Polyangiaceae	0	0	0.00301205	0.0386905	0.00220264	0.033113
			o__NB1-j	f__NB1-i	0	0	0.00502008	0.0384815	0.00367107	0.0329825
			Other	Other	0	0	0.00301205	0.0386905	0.00220264	0.033113
			o__	f__	0.00819672	0.0634915	0	0	0.00220264	0.033113
			o__FAC87*	f__*	0.00546448	0.0296797	0	0	0.00146843	0.015575
	Firmicutes***	Clostridia***	o__Clostridiales***	f__Clostridiaceae**	13.1148	21.3985	4.70181	16.787	6.96256	18.5211
				f__Peptostreptococcaceae***	11.1995	22.9976	0.100402	0.436335	3.08297	12.9024
				f__Lachnospiraceae	0.961749	3.53932	0.487952	3.41744	0.615272	3.457
				Other**	0.855191	2.34511	0.153614	1.21789	0.342144	1.63072
				f__**	0.469945	2.11928	0.00502008	0.0426086	0.129956	1.11836
				f__Ruminococcaceae	0.0355191	0.233986	0.0120482	0.0960503	0.0183554	0.146858
				f__[Mogibacteriaceae]	0.0382514	0.296294	0.00401606	0.0515873	0.0132159	0.160523
				f__Veillonellaceae*	0.0245902	0.0844788	0.00401606	0.0407091	0.00954479	0.0566821
				f__Christensenellaceae	0.0300546	0.232802	0	0	0.00807636	0.121414
				f__[Tissierellaceae]	0	0	0.00401606	0.0255581	0.00293686	0.0219283
				f__Gracilibacteraceae	0	0	0.00401606	0.0515873	0.00293686	0.0441507
				f__Dehalobacteriaceae	0	0	0.00200803	0.0181835	0.00146843	0.015575
				f__Peptococcaceae	0.00546448	0.0423277	0	0	0.00146843	0.0220753
		Bacilli	o__Lactobacillales	f__Leuconostocaceae	0.00819672	0.0470072	1.26506	6.3493	0.927313	5.45816
				f__Streptococcaceae	1.09836	6.13081	0.466867	2.48228	0.636564	3.83207
				f__Lactobacillaceae	0.00273224	0.0211638	0.0311245	0.138849	0.0234949	0.119904
				f__Enterococcaceae**	0.068306	0.267173	0	0	0.0183554	0.14177
				f__Carnobacteriaceae	0	0	0.00401606	0.0515873	0.00293686	0.0441507
			o__Bacillales***	f__Staphylococcaceae*	0.519126	2.51898	0.114458	0.357486	0.223201	1.35305
				f__Bacillaceae*	0.330601	1.56827	0.0773092	0.203419	0.145374	0.838916
				f__[Exiguobacteraceae]*	0.404372	2.06132	0.0281124	0.18261	0.129222	1.09271
				Other*	0.172131	1.08893	0.00100402	0.0128968	0.0469897	0.569664
				f__Planococcaceae	0.00819672	0.0470072	0.0160643	0.0936914	0.0139501	0.0838163
				f__Alicyclobacillaceae	0.0218579	0.129717	0.0060241	0.0444043	0.010279	0.0775422
				f__Paenibacillaceae	0.00819672	0.0470072	0.0110442	0.0757284	0.010279	0.0692034
				f__	0.00819672	0.0470072	0.00100402	0.0128968	0.00293686	0.0269368
				f__Thermoactinomycetaceae	0.00273224	0.0211638	0.00200803	0.0257936	0.00220264	0.0246372
			o__Turicibacterales***	f__Turicibacteraceae***	0.0737705	0.187313	0.0140562	0.0784933	0.0301028	0.120974
			Other***	Other***	0.0327869	0.108053	0	0	0.00881057	0.057868
		Erysipelotrichi	o__Erysipelotrichales	f__Erysipelotrichaceae	0.120219	0.744213	0.110442	0.877076	0.113069	0.843443
	Cyanobacteria	Synechococcophycideae	o__Synechococcales	f__Synechococcaceae	5.57923	11.1136	9.34337	19.0224	8.33186	17.3375
				f__Chamaesiphonaceae**	0.0163934	0.078144	0	0	0.00440529	0.0411553
				f__Acaryochloridaceae	0.00273224	0.0211638	0	0	0.000734214	0.0110377
			o__Pseudanabaenales***	f__Pseudanabaenaceae***	0.180328	0.635397	0.00100402	0.0128968	0.0491924	0.339016
		Chloroplast	o__Chlorophyta	f__*	0.0163934	0.0654598	0.289157	0.953779	0.215859	0.825234
				f__Chlamydomonadaceae***	0.428962	0.818423	0.00301205	0.0222022	0.117474	0.464768
				f__Mamiellaceae	0	0	0.105422	0.865889	0.0770925	0.741936
			o__Stramenopiles**	f__**	0.685792	1.19809	0.257028	0.830236	0.372247	0.962248
			o__**	f__**	0	0	0.374498	1.01403	0.273862	0.882895
			o__Cercozoa	f__	0	0	0.0883534	0.388797	0.0646109	0.334778
			o__Rhodophyta**	f__**	0.0846995	0.383663	0.00100402	0.0128968	0.0234949	0.202617
			o__UA01	f__	0.057377	0.423453	0	0	0.0154185	0.22098
			o__Streptophyta*	f__*	0.0245902	0.0993424	0.0060241	0.0360888	0.0110132	0.0605983
			o__CAB-I	f__	0	0	0.0140562	0.133696	0.010279	0.1145
			Other	Other	0	0	0.00200803	0.0181835	0.00146843	0.015575
		Oscillatoriophycideae**	o__Chroococcales*	f__Microcystaceae*	1.09563	5.93256	0.00200803	0.0181835	0.295888	3.11337
				f__Cyanobacteriaceae**	0.0464481	0.173707	0.00301205	0.0287682	0.0146843	0.0953122
				f__Xenococcaceae	0	0	0.00903614	0.0690731	0.00660793	0.0592034
			o__Oscillatoriales**	f__Phormidiaceae**	0.480874	1.91725	0.0110442	0.11875	0.137298	1.02053
		Cyanobacteria;Other*	Other*	Other*	0.00546448	0.0296797	0.268072	0.989533	0.197504	0.854305
		Cyanobacteria;c__	o__	f__	0.147541	1.06017	0	0	0.0396476	0.553452
		Nostocophycideae**	o__Nostocales**	f__Nostocaceae*	0.0163934	0.0890392	0	0	0.00440529	0.0467251
				f__Scytonemataceae*	0.010929	0.0665905	0	0	0.00293686	0.0348578
		4C0d-2	o__YS2	f__	0	0	0.00100402	0.0128968	0.000734214	0.0110377
	Tenericutes	Mollicutes	o__Mycoplasmatales	f__Mycoplasmataceae	4.5082	17.8307	4.23092	16.4054	4.30543	16.8007
			o__	f__	0.0983607	0.636888	0.00702811	0.0693062	0.0315712	0.337865
		CK-1C4-19**	o__**	f__**	0.0655738	0.280318	0	0	0.0176211	0.148191
	Fusobacteria***	Fusobacteriia***	o__Fusobacteriales***	f__Fusobacteriaceae***	13.9781	25.0836	0.727912	2.92489	4.28855	14.4856
	Planctomycetes	Planctomycetia**	o__Pirellulales	f__Pirellulaceae	2.13661	3.50637	1.43574	2.82533	1.62408	3.03937
			o__Gemmatales***	f__Gemmataceae***	0.560109	1.05928	0.00401606	0.0255581	0.153451	0.602306
				f__Isosphaeraceae***	0.199454	0.428727	0.00200803	0.0181835	0.0550661	0.239365
			o__Planctomycetales	f__Planctomycetaceae	0.243169	0.557752	0.119478	0.365811	0.152717	0.429488
			o__B97*	f__*	0.0136612	0.0694441	0	0	0.00367107	0.0365046
		C6	o__d113	f__	0	0	0.0060241	0.0444043	0.00440529	0.038066
		Phycisphaerae	o__MSBL9	f__	0	0	0.00401606	0.036367	0.00293686	0.0311501
			o__Phycisphaerales	f__	0	0	0.00200803	0.0257936	0.00146843	0.0220753
		OM190	o__CL500-15	f__	0.00546448	0.0423277	0	0	0.00146843	0.0220753
	Actinobacteria	Actinobacteria	o__Actinomycetales	f__Propionibacteriaceae**	0.136612	0.562576	0.614458	1.36862	0.48605	1.22462
				f__***	0.54918	1.04426	0.153614	0.368156	0.259912	0.650308
				f__Corynebacteriaceae	0.0218579	0.0767949	0.28012	2.17238	0.21072	1.86165
				f__Micrococcaceae**	0.352459	1.1708	0.0491968	0.130989	0.13069	0.631645
				f__Microbacteriaceae***	0.185792	0.563862	0.0130522	0.0877179	0.0594714	0.311333
				f__Mycobacteriaceae	0.079235	0.194661	0.0391566	0.151872	0.0499266	0.165425
				f__Brevibacteriaceae	0.169399	0.609198	0.00401606	0.0255581	0.0484581	0.324933
				f__Nocardioidaceae*	0.0546448	0.257353	0.00401606	0.0314307	0.0176211	0.137927
				f__Dietziaceae***	0.0382514	0.125861	0.00301205	0.0222022	0.0124816	0.0697233
				Other***	0.0355191	0.10929	0.00100402	0.0128968	0.010279	0.0597111
				f__Nocardiaceae	0.010929	0.0665905	0.0060241	0.0656844	0.00734214	0.065965
				f__Dermabacteraceae*	0.0163934	0.0580882	0.00200803	0.0257936	0.00587372	0.0378672
				f__Intrasporangiaceae**	0.0191257	0.080404	0	0	0.0051395	0.0425338
				f__Streptomycetaceae**	0.0136612	0.0547813	0.00100402	0.0128968	0.00440529	0.0309765
				f__ACK-M1	0.0136612	0.105819	0	0	0.00367107	0.0551883
				f__Micromonosporaceae*	0.00546448	0.0296797	0	0	0.00146843	0.015575
		Acidimicrobiia	o__Acidimicrobiales	f__koll13	0	0	0.236948	0.986733	0.173275	0.850315
				f__C111	0.0409836	0.119409	0.0391566	0.246066	0.0396476	0.21934
				f__Microthrixaceae	0.0218579	0.0706167	0.0431727	0.296076	0.0374449	0.255996
				f__	0.0218579	0.0825119	0.0421687	0.177072	0.0367107	0.157605
				f__EB1017***	0.0464481	0.138727	0.00100402	0.0128968	0.0132159	0.0754921
				f__JdFBGBact	0	0	0.00301205	0.0222022	0.00220264	0.019033
				f__wb1_P06	0	0	0.00200803	0.0181835	0.00146843	0.015575
		Thermoleophilia	o__Solirubrobacterales	f__	0.0519126	0.158376	0.0261044	0.129312	0.0330396	0.1382
				f__Patulibacteraceae	0.00273224	0.0211638	0	0	0.000734214	0.0110377
		OPB41**	o__**	f__**	0.0355191	0.138673	0.00100402	0.0128968	0.010279	0.074319
		MB-A2-108*	o__0319-7L14*	f__*	0.0163934	0.0940145	0	0	0.00440529	0.0492745
		Rubrobacteria	o__Gaiellales	f__	0.0355191	0.117327	0.0702811	0.178534	0.0609398	0.165063
				f__Gaiellaceae**	0.0382514	0.129429	0.00100402	0.0128968	0.0110132	0.0699703
			o__Rubrobacterales	f__Rubrobacteraceae	0	0	0.00200803	0.0181835	0.00146843	0.015575
	Verrucomicrobia	Verrucomicrobiae	o__Verrucomicrobiales	f__Verrucomicrobiaceae	0.057377	0.241212	0.537149	2.01976	0.408223	1.74473
		[Spartobacteria]***	o__[Chthoniobacterales]***	f__[Chthoniobacteraceae]***	0.101093	0.249368	0	0	0.0271659	0.136816
		Opitutae	o__[Cerasicoccales]	f__[Cerasicoccaceae]	0	0	0.00100402	0.0128968	0.000734214	0.0110377
	Spirochaetes	[Brevinematae]	o__[Brevinematales]	f__Brevinemataceae	0.125683	0.70495	0.430723	3.69096	0.348752	3.18028
	Bacteroidetes	Bacteroidia***	o__Bacteroidales***	f__Bacteroidaceae***	0.456284	1.40287	0.0371486	0.311738	0.14978	0.796519
				f__Rikenellaceae	0	0	0.00502008	0.0338549	0.00367107	0.0290363
				f__	0	0	0.00502008	0.0384815	0.00367107	0.0329825
				f__S24-7	0	0	0.00200803	0.0181835	0.00146843	0.015575
				f__Prevotellaceae	0	0	0.00100402	0.0128968	0.000734214	0.0110377
		Flavobacteriia	o__Flavobacteriales	f__Flavobacteriaceae	0.101093	0.623083	0.13253	0.449423	0.124082	0.50222
				f__[Weeksellaceae]***	0.079235	0.236871	0.00803213	0.0401104	0.0271659	0.13134
		Cytophagia	o__Cytophagales	f__[Amoebophilaceae]	0	0	0.0120482	0.154762	0.00881057	0.132452
		Sphingobacteriia	o__Sphingobacteriales	f__Sphingobacteriaceae	0.0191257	0.128386	0.00100402	0.0128968	0.00587372	0.0679376
		[Saprospirae]	o__[Saprospirales]	f__Chitinophagaceae	0.00273224	0.0211638	0	0	0.000734214	0.0110377
	Chloroflexi	Anaerolineae	o__Caldilineales	f__Caldilineaceae	0.0710383	0.166555	0.0441767	0.192017	0.051395	0.1859
			o__DRC31	f__	0	0	0.0251004	0.126239	0.0183554	0.108525
			o__GCA004	f__	0.00273224	0.0211638	0.0311245	0.173172	0.0234949	0.149026
			o__SB-34	f__	0	0	0.0120482	0.117945	0.00881057	0.101002
			o__SHA-20	f__	0.00273224	0.0211638	0.0060241	0.0404607	0.0051395	0.0363269
			o__SJA-15	f__	0.0355191	0.235924	0	0	0.00954479	0.123309
			o__WCHB1-50***	f__***	0.0382514	0.125861	0	0	0.010279	0.0674119
		Ellin6529	o__	f__	0.0464481	0.121208	0.0301205	0.111712	0.0345081	0.11457
		Thermomicrobia*	o__JG30-KF-CM45*	f__*	0.0163934	0.078144	0.00200803	0.0257936	0.00587372	0.0465633
		S085	o__	f__	0	0	0.00200803	0.0257936	0.00146843	0.0220753
	TM6*	SJA-4*	o__*	f__*	0.00819672	0.0360407	0.0582329	0.174387	0.0447871	0.15192
			o__YJF2-48	f__	0	0	0.00100402	0.0128968	0.000734214	0.0110377
		TM6;Other	Other	Other	0	0	0.00100402	0.0128968	0.000734214	0.0110377
	Acidobacteria	Acidobacteria-6	o__BPC015	f__	0	0	0.00903614	0.0640449	0.00660793	0.055
			o__CCU21	f__	0.0191257	0.068	0.0210843	0.139529	0.020558	0.12444
		[Chloracidobacteria]	o__RB41	f__Ellin6075	0.00273224	0.0211638	0.0100402	0.0724841	0.00807636	0.0630314
		Sva0725	o__Sva0725	f__	0	0	0.00702811	0.0461083	0.0051395	0.0395523
		BPC102	o__B110	f__	0	0	0.00200803	0.0257936	0.00146843	0.0220753
		OS-K	o__	f__	0	0	0.00100402	0.0128968	0.000734214	0.0110377
	TM7**	TM7-1***	o__***	f__***	0.057377	0.180783	0.0060241	0.0360888	0.0198238	0.101258
		TM7-3	o__***	f__***	0.0218579	0.0825119	0	0	0.00587372	0.0438566
			o__EW055	f__	0	0	0.00702811	0.0528708	0.0051395	0.0453195
		TM7;c__	o__	f__	0	0	0.00401606	0.0255581	0.00293686	0.0219283
	[Deinococcus-Thermi]*	Deinococci*	o__Deinococcales*	f__Deinococcaceae*	0.0819672	0.398795	0.00502008	0.0338549	0.0256975	0.211515
	SBR1093	VHS-B5-50	o__	f__	0	0	0.00903614	0.0556573	0.00660793	0.0477635
	Armatimonadetes	SJA-176	o__RB046	f__	0.010929	0.0846554	0	0	0.00293686	0.0441507
	OD1	OD1;c__	o__	f__	0.00273224	0.0211638	0.00100402	0.0128968	0.00146843	0.015575
	WPS-2	WPS-2;c__	o__	f__	0	0	0.00200803	0.0257936	0.00146843	0.0220753
	Chlorobi	SJA-28	o__	f__	0.00273224	0.0211638	0	0	0.000734214	0.0110377
	Nitrospirae	Nitrospira	o__Nitrospirales	f__Nitrospiraceae	0	0	0.00100402	0.0128968	0.000734214	0.0110377
	Unassigned***	Unassigned***	Unassigned***	Unassigned***	4.90437	9.65594	12.8203	21.1658	10.6931	19.1043
	The asterisks indicate significant differences according to two-tailed Mann-Whitney U test, between FWF and SWF. *P<0.05; **P<0.01; ***P<0.001. FWF, freshwater fish; SWF, seawater fish; SD, standard deviation.
