# Supplementary material for: Host habitat is the major determinant of the gut microbiome of fish
Source: Microbiome. 2021 Jul 31;9:166. doi: 10.1186/s40168-021-01113-x (PMC8325807; doi:10.1186/s40168-021-01113-x)
Supplement: Supplementary file 4 — Additional file 3. Supplementary Table S2. [file 40168_2021_1113_MOESM4_ESM.xlsx]

## Sheet: KEGG_Lv. 1
	Supplementary Table S2. Functional profiles of the fish gut microbiota (relative abundance (%), predicted from the 16S rRNA gene sequences using PICRUSt).
	KEEG level1	FWF		SWF		Total
		Mean (%)	SD	Mean (%)	SD	Mean (%)	SD
	Metabolism	51.3187	13.8211	52.0772	13.2645	51.8824	14.4525
	Environmental Information Processing	16.2059	4.18214	17.6858	4.22525	17.3057	4.44844
	Genetic Information Processing	18.1749	3.2081	16.5594	4.31286	16.9743	4.22202
	Cellular Processes	7.59471	2.84316	7.07576	1.94056	7.20904	2.32033
	Human Diseases	1.03917	0.653474	1.11478	0.612263	1.09536	0.660132
	Organismal Systems	0.663248	0.245843	0.706703	0.235372	0.695542	0.258419
	Unclassified	5.00332	0.598077	4.78032	0.371158	4.83759	0.481443
	FWF, freshwater fish; SWF, seawater fish; SD, standard deviation.

## Sheet: KEGG_Lv. 2
	Supplementary Table S2. (continued)
	KEGG level1	KEGG level2	FWF		SWF		Total
			Mean (%)	SD	Mean (%)	SD	Mean (%)	SD
	Metabolism	Amino Acid Metabolism	10.066	1.9838	10.7131	2.00703	10.5469	2.20483
		Carbohydrate Metabolism	10.1787	2.52677	9.7278	2.1392	9.8436	2.46972
		Energy Metabolism	7.13201	2.34242	6.82001	2.64161	6.90014	2.61496
		Metabolism of Cofactors and Vitamins	4.5829	1.07901	4.15882	1.23211	4.26774	1.23428
		Xenobiotics Biodegradation and Metabolism	3.05636	1.48791	4.33421	1.29269	4.00602	1.52515
		Lipid Metabolism	3.3705	0.977823	3.83689	0.887258	3.71711	0.986172
		Nucleotide Metabolism	3.3555	0.558722	2.85147	0.762676	2.98092	0.751486
		Metabolism of Terpenoids and Polyketides	1.88063	0.737249	2.13628	0.78202	2.07062	0.838377
		Metabolism of Other Amino Acids	1.81983	0.555074	2.14562	0.431412	2.06195	0.522197
		Glycan Biosynthesis and Metabolism	1.95267	0.677238	1.82406	0.415117	1.85709	0.517056
		Enzyme Families	1.97062	0.391381	1.74589	0.219597	1.80361	0.297707
		Biosynthesis of Other Secondary Metabolites	0.809866	0.277105	0.676874	0.242687	0.71103	0.267709
		Biosynthesis and biodegradation of secondary metabolites	0.0837781	0.044117	0.126961	0.0384221	0.11587	0.0441916
		Others	1.05936	0.18244	0.979227	0.172619	0.999809	0.178658
	Environmental Information Processing	Membrane Transport	13.8127	3.57168	15.3405	3.67551	14.9481	3.86883
		Signal Transduction	2.19629	0.51014	2.17095	0.49759	2.17746	0.501125
		Signaling Molecules and Interaction	0.196988	0.100324	0.17438	0.0521456	0.180186	0.0784914
	Genetic Information Processing	Replication and Repair	7.44722	1.12369	6.6151	1.45575	6.82881	1.47019
		Translation	5.10573	0.864845	4.6752	1.63105	4.78577	1.49631
		Folding, Sorting and Degradation	3.01797	0.51385	2.84898	0.609098	2.89238	0.603832
		Transcription	2.4819	0.647509	2.32951	0.550634	2.36865	0.585897
		Restriction enzyme	0.122085	0.0582121	0.0906334	0.0663291	0.0987111	0.0657931
	Cellular Processes	Cellular Processes and Signaling	4.05711	1.37134	3.90254	0.865674	3.94223	1.09095
		Cell Motility	2.81502	1.22042	2.47001	0.83156	2.55862	0.962451
		Cell Growth and Death	0.439574	0.120482	0.366291	0.156153	0.385113	0.153661
		Transport and Catabolism	0.283006	0.130919	0.336919	0.0871608	0.323073	0.11326
		Cell Communication	0	0	8.22904e-07	9.56128e-06	6.11557e-07	8.25035e-06
	Human Diseases	Infectious Diseases	0.52334	0.405885	0.505464	0.302067	0.510055	0.354809
		Neurodegenerative Diseases	0.249452	0.125315	0.341278	0.161322	0.317694	0.159722
		Cancers	0.12251	0.0623233	0.141256	0.0759316	0.136442	0.0743953
		Metabolic Diseases	0.0952325	0.0312893	0.0753975	0.0408434	0.0804917	0.0397095
		Immune System Diseases	0.040897	0.0201617	0.0404849	0.0189143	0.0405907	0.0192559
		Cardiovascular Diseases	0.00773571	0.00850014	0.0108993	0.0131851	0.0100868	0.0122399
	Organismal Systems	Endocrine System	0.288359	0.0939451	0.353307	0.0888615	0.336627	0.100256
		Environmental Adaptation	0.147249	0.0426118	0.119526	0.0240732	0.126646	0.0341761
		Nervous System	0.076142	0.0231795	0.0638841	0.0304124	0.0670323	0.0292239
		Immune System	0.0607415	0.0190844	0.0512073	0.0222991	0.0536559	0.0221664
		Excretory System	0.0309781	0.0102122	0.0428236	0.0163274	0.0397813	0.0158758
		Circulatory System	0.0273025	0.0215981	0.0434123	0.0262748	0.0392748	0.0261228
		Digestive System	0.0324753	0.0352115	0.0325418	0.0271235	0.0325247	0.0305985
		Sensory System	0	0	0	0	0	0
	Unclassified	Poorly Characterized	5.00332	0.598077	4.78032	0.371158	4.83759	0.481443
	FWF, freshwater fish; SWF, seawater fish; SD, standard deviation.

## Sheet: KEGG_Lv. 3
	Supplementary Table S2. (continued)
	KEGG level1	KEGG level2	KEGG level3	FWF		SWF		Total
				Mean (%)	SD	Mean (%)	SD	Mean (%)	SD
	Metabolism	Amino Acid Metabolism	Arginine and proline metabolism	1.18581	0.143937	1.21471	0.160907	1.20729	0.157232
			Amino acid related enzymes	1.21936	0.116141	1.16261	0.236934	1.17719	0.214007
			Valine, leucine and isoleucine degradation	0.64497	0.305287	1.03342	0.300145	0.933652	0.345958
			Glycine, serine and threonine metabolism	0.871477	0.101657	0.947437	0.110891	0.927928	0.113552
			Alanine, aspartate and glutamate metabolism	0.901866	0.115875	0.786037	0.121437	0.815786	0.130264
			Cysteine and methionine metabolism	0.861938	0.172502	0.697205	0.100512	0.739514	0.142583
			Valine, leucine and isoleucine biosynthesis	0.67486	0.0824518	0.730513	0.055035	0.71622	0.0677357
			Tryptophan metabolism	0.443603	0.22721	0.715325	0.187379	0.645539	0.231181
			Phenylalanine, tyrosine and tryptophan biosynthesis	0.670797	0.0875052	0.600428	0.110651	0.618501	0.109594
			Lysine biosynthesis	0.623738	0.0998457	0.53117	0.0711316	0.554944	0.0891972
			Tyrosine metabolism	0.488563	0.0741565	0.542516	0.099564	0.528659	0.0966178
			Lysine degradation	0.357902	0.164337	0.547542	0.14727	0.498836	0.17297
			Histidine metabolism	0.519339	0.0591284	0.487547	0.10176	0.495712	0.0937359
			Phenylalanine metabolism	0.334346	0.145322	0.516235	0.156893	0.46952	0.173297
			Unclassified_Amino acid metabolism	0.267437	0.0884475	0.200389	0.0465242	0.217609	0.0669014
		Carbohydrate Metabolism	Butanoate metabolism	1.04437	0.24687	1.27914	0.322564	1.21884	0.32171
			Pyruvate metabolism	1.1141	0.128719	1.10644	0.0819323	1.10841	0.0962045
			Propanoate metabolism	0.812566	0.206567	1.05544	0.243652	0.993059	0.257559
			Glycolysis / Gluconeogenesis	1.04893	0.193251	0.896841	0.192438	0.935901	0.203784
			Amino sugar and nucleotide sugar metabolism	1.07621	0.251531	0.786183	0.206011	0.860671	0.252675
			Glyoxylate and dicarboxylate metabolism	0.698723	0.177085	0.872333	0.17058	0.827745	0.188232
			Citrate cycle (TCA cycle)	0.758041	0.245498	0.723871	0.110787	0.732647	0.157554
			Pentose phosphate pathway	0.704469	0.122322	0.579575	0.128474	0.611652	0.138154
			Fructose and mannose metabolism	0.746741	0.318792	0.499944	0.166369	0.563329	0.241447
			Starch and sucrose metabolism	0.656199	0.202133	0.441029	0.160835	0.496291	0.196353
			Pentose and glucuronate interconversions	0.398308	0.067722	0.346991	0.0603539	0.360171	0.066239
			C5-Branched dibasic acid metabolism	0.317984	0.0677344	0.372821	0.0708012	0.358737	0.0740111
			Galactose metabolism	0.368464	0.14884	0.23475	0.080035	0.269092	0.11774
			Ascorbate and aldarate metabolism	0.168608	0.0562129	0.212238	0.0788777	0.201032	0.0761489
			Inositol phosphate metabolism	0.155099	0.0606353	0.213247	0.0317204	0.198313	0.0483467
			Unclassified_Carbohydrate metabolism	0.109872	0.0328591	0.106972	0.033766	0.107717	0.0335593
		Energy Metabolism	Oxidative phosphorylation	1.21991	0.324545	1.32221	0.331867	1.29594	0.333015
			Methane metabolism	1.03397	0.101041	0.955596	0.0836622	0.975725	0.0948486
			Carbon fixation pathways in prokaryotes	1.02956	0.194639	0.914709	0.0972597	0.944206	0.138843
			Nitrogen metabolism	0.788277	0.111781	0.764807	0.100772	0.770835	0.104216
			Photosynthesis proteins	0.685897	0.657633	0.696685	0.848533	0.693914	0.803856
			Photosynthesis	0.562107	0.486826	0.550579	0.627435	0.55354	0.594526
			Carbon fixation in photosynthetic organisms	0.527956	0.0828086	0.464964	0.114265	0.481143	0.110552
			Sulfur metabolism	0.310849	0.0584013	0.262101	0.0626859	0.274621	0.0651908
			Photosynthesis - antenna proteins	0.100015	0.160466	0.116297	0.217535	0.112115	0.204528
			Unclassified_Energy metabolism	0.87347	0.16428	0.77206	0.157595	0.798105	0.165384
		Metabolism of Cofactors and Vitamins	Porphyrin and chlorophyll metabolism	1.06965	0.398785	0.827736	0.516505	0.889866	0.500274
			Pantothenate and CoA biosynthesis	0.562093	0.0634308	0.570999	0.0514329	0.568711	0.0549038
			One carbon pool by folate	0.465965	0.0756092	0.404269	0.0929525	0.420114	0.0928217
			Nicotinate and nicotinamide metabolism	0.412471	0.0587956	0.375315	0.0631295	0.384858	0.0641336
			Folate biosynthesis	0.417798	0.0589715	0.369692	0.0837626	0.382047	0.0809263
			Ubiquinone and other terpenoid-quinone biosynthesis	0.327217	0.161622	0.374194	0.113575	0.362129	0.129292
			Thiamine metabolism	0.389837	0.0711208	0.307407	0.0760936	0.328577	0.0830609
			Riboflavin metabolism	0.239027	0.0336819	0.227338	0.0665333	0.23034	0.0600601
			Vitamin B6 metabolism	0.176071	0.0375994	0.174599	0.0249755	0.174977	0.0287588
			Biotin metabolism	0.157786	0.0442179	0.140163	0.0605124	0.144689	0.0572952
			Retinol metabolism	0.0724195	0.023959	0.0890471	0.0195305	0.0847766	0.0219926
			Lipoic acid metabolism	0.0747822	0.0315725	0.0857878	0.0359303	0.0829612	0.0351931
			Unclassified_Metabolism of cofactors and vitamins	0.217785	0.0196432	0.212277	0.0271809	0.213692	0.0255724
		Xenobiotics Biodegradation and Metabolism	Benzoate degradation	0.480388	0.264885	0.8351	0.304121	0.743999	0.332822
			Aminobenzoate degradation	0.326092	0.178527	0.555692	0.163403	0.496724	0.195168
			Caprolactam degradation	0.199361	0.152969	0.388085	0.137851	0.339615	0.164104
			Naphthalene degradation	0.257494	0.0747309	0.315671	0.0980222	0.30073	0.0960259
			Chloroalkane and chloroalkene degradation	0.271183	0.083557	0.253645	0.0601683	0.258149	0.0673964
			Drug metabolism - cytochrome P450	0.171534	0.086393	0.261267	0.0503944	0.238221	0.0730831
			Metabolism of xenobiotics by cytochrome P450	0.16927	0.0850733	0.258926	0.0497469	0.235899	0.072334
			Toluene degradation	0.165168	0.0680035	0.22354	0.0415456	0.208548	0.055864
			Drug metabolism - other enzymes	0.221235	0.0647966	0.178623	0.0364512	0.189567	0.0491156
			Styrene degradation	0.0969746	0.0593742	0.179785	0.0541097	0.158517	0.0662585
			Polycyclic aromatic hydrocarbon degradation	0.118223	0.0472188	0.157737	0.0270509	0.147589	0.0376093
			Chlorocyclohexane and chlorobenzene degradation	0.0730716	0.0549927	0.134234	0.0393833	0.118525	0.051414
			Ethylbenzene degradation	0.0835789	0.0273384	0.108342	0.0396735	0.101982	0.0384544
			Fluorobenzoate degradation	0.0520325	0.0465676	0.116653	0.0372076	0.100057	0.0488142
			Bisphenol degradation	0.0778389	0.0281767	0.103227	0.0430151	0.0967063	0.0412554
			Nitrotoluene degradation	0.110982	0.0494535	0.0766921	0.0210716	0.0854987	0.0343877
			Dioxin degradation	0.0723655	0.033692	0.0709311	0.0278524	0.0712995	0.0294695
			Atrazine degradation	0.0506301	0.0402452	0.0697412	0.0385205	0.0648329	0.0398551
			Xylene degradation	0.054303	0.0363349	0.0349204	0.0167892	0.0398984	0.0249051
			1,1,1-Trichloro-2,2-bis(4-chlorophenyl)ethane (DDT) degradation	0.00463523	0.00558159	0.0114013	0.00631611	0.00966354	0.00681077
		Lipid Metabolism	Fatty acid metabolism	0.5775	0.201244	0.816285	0.243294	0.754957	0.255488
			Lipid biosynthesis proteins	0.636043	0.123902	0.732489	0.0613459	0.707718	0.0922768
			Fatty acid biosynthesis	0.497712	0.0692064	0.511759	0.0632641	0.508151	0.065132
			Glycerophospholipid metabolism	0.496989	0.062205	0.478304	0.0988459	0.483102	0.0912227
			Glycerolipid metabolism	0.380483	0.118935	0.311719	0.0670591	0.32938	0.0887552
			Biosynthesis of unsaturated fatty acids	0.246862	0.0970491	0.323959	0.0685009	0.304158	0.0839089
			Synthesis and degradation of ketone bodies	0.12003	0.0582758	0.182354	0.0694365	0.166348	0.0720884
			Arachidonic acid metabolism	0.070422	0.0249785	0.102031	0.020245	0.0939127	0.0256035
			Sphingolipid metabolism	0.0759515	0.067901	0.0598618	0.0415987	0.0639941	0.0501952
			Linoleic acid metabolism	0.045466	0.0225133	0.0553056	0.0340393	0.0527785	0.0317765
			Steroid hormone biosynthesis	0.0387282	0.037489	0.0415819	0.0253179	0.040849	0.0289634
			alpha-Linolenic acid metabolism	0.026813	0.0214211	0.036181	0.0137841	0.033775	0.0166074
			Ether lipid metabolism	0.0171525	0.0150957	0.0365767	0.0183988	0.031588	0.0195478
			Primary bile acid biosynthesis	0.0108205	0.0095084	0.00763639	0.0104394	0.00845417	0.0103027
			Steroid biosynthesis	0.0101009	0.0159731	0.00486511	0.0100574	0.00620981	0.0120803
			Secondary bile acid biosynthesis	0.00985448	0.00927595	0.00310543	0.00495874	0.0048388	0.00700474
			Fatty acid elongation in mitochondria	5.31679e-06	3.60602e-05	0.000218706	0.000795603	0.000163901	0.000692416
			Unclassified_Lipid metabolism	0.109566	0.0228134	0.132663	0.0358771	0.126731	0.0345264
		Nucleotide Metabolism	Purine metabolism	1.91369	0.253253	1.64811	0.350771	1.71632	0.348389
			Pyrimidine metabolism	1.39154	0.270801	1.15202	0.383724	1.21354	0.373111
			Unclassified_Nucleotide metabolism	0.0502586	0.0346678	0.0513464	0.0281816	0.051067	0.0299854
		Metabolism of Terpenoids and Polyketides	Geraniol degradation	0.258735	0.190174	0.505353	0.184237	0.442014	0.214763
			Terpenoid backbone biosynthesis	0.459991	0.0738103	0.407532	0.101236	0.421005	0.0976783
			Limonene and pinene degradation	0.285535	0.140311	0.462087	0.141441	0.416744	0.160852
			Prenyltransferases	0.290011	0.081504	0.245507	0.115316	0.256937	0.109392
			Tetracycline biosynthesis	0.158939	0.0317896	0.1307	0.0351045	0.137953	0.0364359
			Polyketide sugar unit biosynthesis	0.145935	0.0560974	0.0986822	0.0432952	0.110818	0.0512587
			Biosynthesis of siderophore group nonribosomal peptides	0.0596387	0.0345425	0.0948261	0.0365031	0.0857889	0.0391539
			Biosynthesis of ansamycins	0.0826932	0.0296461	0.0727691	0.0181786	0.0753179	0.0221385
			Carotenoid biosynthesis	0.0617001	0.073369	0.060905	0.0773442	0.0611092	0.0763437
			Biosynthesis of vancomycin group antibiotics	0.0455517	0.0178022	0.0317411	0.020022	0.0352881	0.0203893
			Zeatin biosynthesis	0.0313491	0.0060358	0.0261132	0.00906142	0.0274579	0.00869542
			Biosynthesis of 12-, 14- and 16-membered macrolides	0.000477309	0.00198024	7.72917e-07	8.98049e-06	0.000123162	0.00102495
			Biosynthesis of type II polyketide products	7.33446e-05	0.000186769	6.43074e-05	0.000270562	6.66284e-05	0.000251749
			Biosynthesis of type II polyketide backbone	0	0	0	0	0	0
			Sesquiterpenoid biosynthesis	0	0	0	0	0	0
		Metabolism of Other Amino Acids	beta-Alanine metabolism	0.40882	0.169588	0.630738	0.166089	0.573742	0.193098
			Glutathione metabolism	0.413477	0.14217	0.520718	0.0817952	0.493175	0.111168
			Selenocompound metabolism	0.354593	0.0709534	0.28997	0.050768	0.306567	0.063289
			Cyanoamino acid metabolism	0.200462	0.0513049	0.247207	0.0348481	0.235201	0.044672
			Taurine and hypotaurine metabolism	0.147174	0.0335945	0.176906	0.0276818	0.16927	0.0320633
			D-Glutamine and D-glutamate metabolism	0.116314	0.028644	0.0993035	0.0271483	0.103672	0.0285253
			D-Alanine metabolism	0.0937785	0.0273924	0.0826924	0.0143455	0.0855396	0.0192122
			Phosphonate and phosphinate metabolism	0.0735302	0.0205322	0.080533	0.0213113	0.0787345	0.0213345
			D-Arginine and D-ornithine metabolism	0.0116816	0.0108951	0.0175565	0.00742535	0.0160477	0.00883457
		Glycan Biosynthesis and Metabolism	Peptidoglycan biosynthesis	0.612204	0.105111	0.527237	0.0984732	0.549059	0.106874
			Lipopolysaccharide biosynthesis proteins	0.472766	0.199906	0.520818	0.109184	0.508477	0.139871
			Lipopolysaccharide biosynthesis	0.347015	0.160713	0.347524	0.0616311	0.347393	0.0972443
			Glycosyltransferases	0.327153	0.060467	0.293033	0.05127	0.301796	0.05581
			Other glycan degradation	0.0511371	0.0327753	0.0244887	0.0213712	0.0313328	0.0274019
			Glycosaminoglycan degradation	0.0246009	0.0285011	0.0104106	0.0202843	0.0140551	0.0235125
			N-Glycan biosynthesis	0.0220401	0.02132	0.0109397	0.01524	0.0137906	0.017688
			Glycosphingolipid biosynthesis - globo series	0.0172491	0.0195703	0.00974212	0.0104913	0.0116701	0.0138174
			Glycosphingolipid biosynthesis - ganglio series	0.00866435	0.0151545	0.00282933	0.00757167	0.00432794	0.0103966
			Various types of N-glycan biosynthesis	1.94534e-05	0.000113352	8.71051e-05	0.000871525	6.97301e-05	0.00075409
			Glycosphingolipid biosynthesis - lacto and neolacto series	0	0	2.66732e-06	2.36852e-05	1.98227e-06	2.04516e-05
			Glycosylphosphatidylinositol(GPI)-anchor biosynthesis	4.5315e-06	3.07341e-05	0	0	1.16383e-06	1.57009e-05
			Glycosaminoglycan biosynthesis - chondroitin sulfate	0	0	7.25499e-07	8.42954e-06	5.39169e-07	7.27378e-06
			Other types of O-glycan biosynthesis	0	0	0	0	0	0
			Unclassified_Glycan biosynthesis and metabolism	0.069814	0.0335751	0.0769482	0.0186967	0.0751159	0.0236437
		Enzyme Families	Peptidases	1.61272	0.290327	1.38846	0.151367	1.44606	0.219715
			Protein kinases	0.357866	0.100971	0.357415	0.0681873	0.357531	0.0779346
			Cytochrome P450	3.85404e-05	8.30361e-05	9.36581e-06	4.2951e-05	1.68587e-05	5.7483e-05
		Biosynthesis of Other Secondary Metabolites	Streptomycin biosynthesis	0.251888	0.083447	0.188063	0.084466	0.204455	0.0887022
			Tropane, piperidine and pyridine alkaloid biosynthesis	0.135771	0.0264726	0.12791	0.0163497	0.129929	0.0197596
			Novobiocin biosynthesis	0.148999	0.0309596	0.123113	0.0171555	0.129761	0.0243473
			Penicillin and cephalosporin biosynthesis	0.0470967	0.0219922	0.0653802	0.0152245	0.0606844	0.018981
			Isoquinoline alkaloid biosynthesis	0.0707449	0.0262844	0.0516004	0.0119898	0.0565173	0.0188209
			Phenylpropanoid biosynthesis	0.0551634	0.0216771	0.0506603	0.0253438	0.0518168	0.0245336
			beta-Lactam resistance	0.0293796	0.00798814	0.026602	0.01163	0.0273154	0.0108802
			Butirosin and neomycin biosynthesis	0.0344209	0.0219595	0.0215277	0.025304	0.0248391	0.0251282
			Stilbenoid, diarylheptanoid and gingerol biosynthesis	0.0166653	0.014316	0.010924	0.0151743	0.0123986	0.0151674
			Flavonoid biosynthesis	0.0158144	0.0141515	0.00864636	0.0125954	0.0104873	0.0133843
			Betalain biosynthesis	0.00145245	0.00259792	0.000929931	0.00282885	0.00106413	0.00278077
			Indole alkaloid biosynthesis	0.00144698	0.00259567	0.000929931	0.00282885	0.00106273	0.00278003
			Caffeine metabolism	0.000352259	0.000647143	0.000363491	0.00114946	0.000360606	0.00104379
			Flavone and flavonol biosynthesis	0.000620571	0.00189493	9.39924e-05	0.000204474	0.000229234	0.0010031
			Isoflavonoid biosynthesis	4.78366e-05	0.000100906	0.000129217	0.00044289	0.000108316	0.00038685
			Clavulanic acid biosynthesis	2.95307e-06	2.00287e-05	0	0	7.5844e-07	1.02319e-05
		Biosynthesis and biodegradation of secondary metabolites	Unclassified_Biosynthesis and biodegradation of secondary metabolites	0.0837781	0.044117	0.126961	0.0384221	0.11587	0.0441916
		Others	Others	1.05936	0.18244	0.979227	0.172619	0.999809	0.178658
	Environmental Information Processing	Membrane Transport	Transporters	6.61404	1.26754	7.34863	1.58412	7.15997	1.54291
			ABC transporters	4.05492	0.999503	5.15658	1.36948	4.87364	1.37187
			Secretion system	1.75597	0.50579	1.72002	0.298901	1.72925	0.363794
			Bacterial secretion system	0.739143	0.193417	0.813207	0.189627	0.794185	0.193335
			Phosphotransferase system (PTS)	0.648592	0.605429	0.302023	0.233383	0.391033	0.396918
		Signal Transduction	Two-component system	2.0475	0.467712	2.02458	0.453265	2.03047	0.457128
			Phosphatidylinositol signaling system	0.104064	0.0254516	0.101043	0.0265979	0.101819	0.0263413
			MAPK signaling pathway - yeast	0.0390562	0.00746285	0.039257	0.00632999	0.0392055	0.00663999
			Calcium signaling pathway	0.00536388	0.00893377	0.00597599	0.0110385	0.00581878	0.0105416
			Notch signaling pathway	0.000156318	0.000290207	3.61682e-05	0.000125279	6.70263e-05	0.000189867
			Wnt signaling pathway	0.000156318	0.000290207	3.61682e-05	0.000125279	6.70263e-05	0.000189867
			VEGF signaling pathway	0	0	2.44299e-05	0.000108747	1.81556e-05	9.43532e-05
			ErbB signaling pathway	0	0	0	0	0	0
			Hedgehog signaling pathway	0	0	0	0	0	0
			MAPK signaling pathway	0	0	0	0	0	0
			mTOR signaling pathway	0	0	0	0	0	0
			TGF-beta signaling pathway	0	0	0	0	0	0
		Signaling Molecules and Interaction	Cellular antigens	0.0665429	0.0228305	0.0952515	0.0242389	0.0878783	0.0269779
			Bacterial toxins	0.0943474	0.0420005	0.0664098	0.0185715	0.073585	0.0292977
			Ion channels	0.0360627	0.0353052	0.0127161	0.00930602	0.0187122	0.0221025
			G protein-coupled receptors	3.52274e-05	0.000187834	8.67739e-07	1.00822e-05	9.69234e-06	9.67587e-05
			CAM ligands	0	0	8.22904e-07	9.56128e-06	6.11557e-07	8.25035e-06
			ECM-receptor interaction	0	0	8.22904e-07	9.56128e-06	6.11557e-07	8.25035e-06
			Cytokine receptors	0	0	0	0	0	0
			Cytokine-cytokine receptor interaction	0	0	0	0	0	0
			Glycan bindng proteins	0	0	0	0	0	0
			GTP-binding proteins	0	0	0	0	0	0
			Neuroactive ligand-receptor interaction	0	0	0	0	0	0
	Genetic Information Processing	Replication and Repair	DNA repair and recombination proteins	2.24484	0.252871	2.0143	0.384641	2.07351	0.369482
			Chromosome	1.2175	0.131817	1.1565	0.0865985	1.17217	0.103664
			DNA replication proteins	0.831364	0.12569	0.754648	0.277279	0.774351	0.249637
			Homologous recombination	0.678375	0.110409	0.597987	0.1916	0.618633	0.177894
			Mismatch repair	0.591938	0.10046	0.492939	0.119375	0.518365	0.122691
			DNA replication	0.480094	0.0697863	0.43051	0.159727	0.443245	0.143807
			Base excision repair	0.369628	0.034324	0.37021	0.0607828	0.37006	0.0552116
			Nucleotide excision repair	0.28661	0.0551899	0.252596	0.0730705	0.261332	0.0705061
			Non-homologous end-joining	0.0215394	0.0174181	0.0218056	0.00954749	0.0217372	0.0120697
			Unclassified_Replication, recombination and repair proteins	0.725337	0.225721	0.523596	0.0931319	0.57541	0.165226
		Translation	Ribosome	1.67236	0.298879	1.52658	0.718789	1.56402	0.641064
			Ribosome Biogenesis	1.13879	0.193314	1.00379	0.232015	1.03847	0.230395
			Aminoacyl-tRNA biosynthesis	0.92667	0.151803	0.917726	0.338291	0.920023	0.301633
			Translation factors	0.391833	0.0547744	0.36728	0.120827	0.373586	0.10833
			RNA transport	0.125734	0.0415241	0.100661	0.048726	0.107101	0.0482419
			Ribosome biogenesis in eukaryotes	0.0455416	0.00738432	0.045474	0.0116373	0.0454913	0.0107075
			mRNA surveillance pathway	7.22462e-06	3.6672e-05	2.5808e-06	2.19229e-05	3.77348e-06	2.65836e-05
			Unclassified_Translation proteins	0.80479	0.117129	0.713675	0.160739	0.737076	0.155915
		Folding, Sorting and Degradation	Chaperones and folding catalysts	0.896309	0.118174	0.913894	0.131707	0.909378	0.128597
			Protein export	0.470945	0.0644505	0.434996	0.13978	0.444229	0.125833
			RNA degradation	0.411003	0.0691682	0.371794	0.0970231	0.381864	0.0922929
			Sulfur relay system	0.379318	0.0588292	0.319536	0.0350519	0.33489	0.0498408
			Protein processing in endoplasmic reticulum	0.0563578	0.0173583	0.0642277	0.0153604	0.0622065	0.016265
			Proteasome	0.0299473	0.00667442	0.0258644	0.00932287	0.026913	0.00890036
			Ubiquitin system	0.0147091	0.0111144	0.0138231	0.0108178	0.0140507	0.0109016
			Unclassified_Protein folding and associated processing	0.75938	0.168081	0.704845	0.170035	0.718851	0.171201
		Transcription	Transcription factors	1.62601	0.442202	1.57367	0.377668	1.58711	0.39591
			Transcription machinery	0.700363	0.157946	0.628171	0.11507	0.646712	0.13131
			RNA polymerase	0.137295	0.0317735	0.119223	0.0520803	0.123864	0.0483463
			Basal transcription factors	0.000876562	0.00152475	0.000373697	0.000816077	0.000502848	0.00106785
			Spliceosome	0	0	0	0	0	0
			Unclassified_Transcription related proteins	0.017351	0.0140631	0.00807418	0.00499964	0.0104567	0.00926262
		Restriction enzyme	Restriction enzyme	0.122085	0.0582121	0.0906334	0.0663291	0.0987111	0.0657931
	Cellular Processes	Cellular Processes and Signaling	Other ion-coupled transporters	1.28785	0.260654	1.2237	0.235056	1.24018	0.243507
			Membrane and intracellular structural molecules	0.638024	0.203862	0.732265	0.11045	0.708061	0.146407
			Pores ion channels	0.459385	0.149838	0.590053	0.140704	0.556494	0.154072
			Signal transduction mechanisms	0.499692	0.0827876	0.431312	0.0632855	0.448874	0.0750279
			Inorganic ion transport and metabolism	0.351901	0.120386	0.371617	0.0877097	0.366553	0.0975376
			Other transporters	0.242321	0.0719242	0.201617	0.0436957	0.212071	0.0553514
			Cell motility and secretion	0.216308	0.0661661	0.200221	0.0542923	0.204352	0.0580034
			Sporulation	0.243276	0.364766	0.0346506	0.102961	0.0882319	0.224406
			Cell division	0.0708438	0.0141204	0.0755276	0.0126948	0.0743246	0.0132349
			Electron transfer carriers	0.0441697	0.0298915	0.0414141	0.0143504	0.0421218	0.0195952
			Germination	0.00333529	0.00694189	0.000156236	0.000473862	0.000972714	0.00380427
		Cell Motility	Bacterial motility proteins	1.48082	0.577824	1.33815	0.389283	1.37479	0.44973
			Flagellar assembly	0.599423	0.293619	0.528691	0.226504	0.546857	0.247435
			Bacterial chemotaxis	0.539909	0.288376	0.45872	0.184243	0.479572	0.218732
			Cytoskeleton proteins	0.194871	0.0606042	0.144458	0.0315305	0.157406	0.0465536
			Regulation of actin cytoskeleton	0	0	0	0	0	0
		Cell Growth and Death	Cell cycle - Caulobacter	0.402364	0.0796022	0.330615	0.112102	0.349043	0.109313
			Meiosis - yeast	0.0210536	0.0239548	0.0121169	0.0179858	0.0144121	0.0200755
			Apoptosis	0.00846554	0.00855126	0.0126873	0.0129768	0.011603	0.012138
			p53 signaling pathway	0.00769136	0.00837404	0.0108718	0.0130879	0.010055	0.0121343
			Cell cycle	0	0	0	0	0	0
			Cell cycle - yeast	0	0	0	0	0	0
			Oocyte meiosis	0	0	0	0	0	0
		Transport and Catabolism	Peroxisome	0.231323	0.075813	0.315193	0.0487743	0.293653	0.0677254
			Lysosome	0.0516102	0.0548047	0.0211959	0.0370869	0.0290073	0.0443863
			Endocytosis	7.29052e-05	0.000301837	0.000529961	0.00129964	0.000412575	0.00114828
			Phagosome	0	0	0	0	0	0
		Cell Communication	Focal adhesion	0	0	8.22904e-07	9.56128e-06	6.11557e-07	8.25035e-06
			Adherens junction	0	0	0	0	0	0
			Tight junction	0	0	0	0	0	0
	Human Diseases	Infectious Diseases	Pertussis	0.0895482	0.0849548	0.169582	0.0782346	0.149027	0.0873207
			Tuberculosis	0.146653	0.0529574	0.122981	0.0669307	0.129061	0.0644704
			Vibrio cholerae pathogenic cycle	0.145886	0.153098	0.0889631	0.0735206	0.103583	0.103225
			Staphylococcus aureus infection	0.0447374	0.0414488	0.0424693	0.0221983	0.0430518	0.0284328
			Epithelial cell signaling in Helicobacter pylori infection	0.052863	0.017258	0.0362531	0.0114751	0.040519	0.0150669
			Amoebiasis	0.0064863	0.00613886	0.0129843	0.00591986	0.0113154	0.00661681
			Toxoplasmosis	0.00768842	0.00837292	0.0115823	0.0184365	0.0105822	0.016538
			Influenza A	0.00768842	0.00837292	0.0108691	0.0130865	0.0100522	0.012133
			African trypanosomiasis	0.00771161	0.0082272	0.00506619	0.00512279	0.00574562	0.00618246
			Chagas disease (American trypanosomiasis)	0.0073075	0.00812037	0.0036696	0.0030907	0.00460392	0.0051537
			Vibrio cholerae infection	0.00450224	0.0117359	0.000657987	0.00256043	0.00164531	0.00656249
			Bacterial invasion of epithelial cells	0.00223271	0.00502592	0.000359588	0.00136491	0.000840662	0.00292262
			Leishmaniasis	0	0	2.44299e-05	0.000108747	1.81556e-05	9.43532e-05
			Shigellosis	3.55234e-05	0.000173025	2.04261e-06	1.67409e-05	1.06415e-05	9.0062e-05
			Hepatitis C	0	0	0	0	0	0
			Measles	0	0	0	0	0	0
			Pathogenic Escherichia coli infection	0	0	0	0	0	0
		Neurodegenerative Diseases	Huntington's disease	0.0834093	0.0394339	0.111684	0.0475074	0.104422	0.0472152
			Alzheimer's disease	0.0819088	0.0264882	0.0952756	0.0446636	0.0918426	0.0411922
			Amyotrophic lateral sclerosis (ALS)	0.0385577	0.0257489	0.0622112	0.0209472	0.0561363	0.0245593
			Parkinson's disease	0.0349909	0.0260411	0.0551376	0.0424381	0.0499633	0.0398758
			Prion diseases	0.0105857	0.00760265	0.0169693	0.0057654	0.0153298	0.00687937
		Cancers	Pathways in cancer	0.0538491	0.0173171	0.0605791	0.0249751	0.0588507	0.0234354
			Prostate cancer	0.0286309	0.00719583	0.02453	0.00904157	0.0255832	0.00878992
			Renal cell carcinoma	0.0173734	0.013279	0.0251222	0.00923688	0.0231321	0.0109615
			Small cell lung cancer	0.00768842	0.00837292	0.0108943	0.0131318	0.0100709	0.0121705
			Colorectal cancer	0.00768842	0.00837292	0.0108691	0.0130865	0.0100522	0.012133
			Bladder cancer	0.00712305	0.00749532	0.00922548	0.00633445	0.00868551	0.00671507
			Chronic myeloid leukemia	0.000156318	0.000290207	3.61682e-05	0.000125279	6.70263e-05	0.000189867
			Glioma	0	0	0	0	0	0
			Pancreatic cancer	0	0	0	0	0	0
		Metabolic Diseases	Type I diabetes mellitus	0.0564046	0.0229245	0.0456862	0.0269384	0.048439	0.0263856
			Type II diabetes mellitus	0.0388278	0.00836473	0.0297113	0.013905	0.0320527	0.0133239
		Immune System Diseases	Primary immunodeficiency	0.0403345	0.0192726	0.0399741	0.0177259	0.0400667	0.0181365
			Systemic lupus erythematosus	0.000562558	0.000889099	0.000510774	0.00118838	0.000524073	0.00111941
			Rheumatoid arthritis	0	0	0	0	0	0
		Cardiovascular Diseases	Viral myocarditis	0.00768842	0.00837292	0.0108691	0.0130865	0.0100522	0.012133
			Hypertrophic cardiomyopathy (HCM)	4.72955e-05	0.000127219	3.02844e-05	9.85675e-05	3.46534e-05	0.000106922
			Arrhythmogenic right ventricular cardiomyopathy (ARVC)	0	0	0	0	0	0
			Dilated cardiomyopathy (DCM)	0	0	0	0	0	0
	Organismal Systems	Endocrine System	PPAR signaling pathway	0.145448	0.0474668	0.204068	0.0378713	0.189013	0.0479628
			Adipocytokine signaling pathway	0.0523121	0.0193165	0.0671829	0.0138642	0.0633637	0.0167597
			Insulin signaling pathway	0.0616888	0.0191627	0.0555892	0.0227448	0.0571557	0.0220425
			Progesterone-mediated oocyte maturation	0.0286309	0.00719583	0.0245265	0.00904228	0.0255806	0.00879078
			Renin-angiotensin system	0.000197661	0.000459655	0.00141077	0.00403936	0.00109921	0.00353002
			GnRH signaling pathway	7.29052e-05	0.000301837	0.000529961	0.00129964	0.000412575	0.00114828
			Melanogenesis	8.40914e-06	4.16927e-05	0	0	2.15972e-06	2.14463e-05
		Environmental Adaptation	Plant-pathogen interaction	0.141252	0.0334563	0.113129	0.0135259	0.120352	0.0239667
			Circadian rhythm - plant	0.00599722	0.00915558	0.00639714	0.0105472	0.00629443	0.0102094
		Nervous System	Glutamatergic synapse	0.076142	0.0231795	0.0638841	0.0304124	0.0670323	0.0292239
			Cholinergic synapse	0	0	0	0	0	0
			Long-term depression	0	0	0	0	0	0
			Long-term potentiation	0	0	0	0	0	0
			Neurotrophin signaling pathway	0	0	0	0	0	0
		Immune System	NOD-like receptor signaling pathway	0.0310729	0.00908117	0.0250852	0.00929176	0.026623	0.00960136
			Antigen processing and presentation	0.0286309	0.00719583	0.0245265	0.00904228	0.0255806	0.00879078
			RIG-I-like receptor signaling pathway	0.00095691	0.00247539	0.0010551	0.00262393	0.00102988	0.00258695
			Fc gamma R-mediated phagocytosis	7.29052e-05	0.000301837	0.000532023	0.00129924	0.000414107	0.0011481
			Hematopoietic cell lineage	7.82352e-06	3.01562e-05	8.49807e-06	4.19271e-05	8.32482e-06	3.92435e-05
			Complement and coagulation cascades	0	0	0	0	0	0
			Cytosolic DNA-sensing pathway	0	0	0	0	0	0
			Fc epsilon RI signaling pathway	0	0	0	0	0	0
			Leukocyte transendothelial migration	0	0	0	0	0	0
		Excretory System	Proximal tubule bicarbonate reclamation	0.030951	0.0101331	0.0427802	0.0161207	0.0397421	0.0156911
			Vasopressin-regulated water reabsorption	2.7046e-05	7.91067e-05	3.57312e-05	0.000143146	3.35006e-05	0.000129807
			Aldosterone-regulated sodium reabsorption	0	0	3.83504e-06	3.17852e-05	2.85009e-06	2.74523e-05
			Endocrine and other factor-regulated calcium reabsorption	0	0	3.83504e-06	3.17852e-05	2.85009e-06	2.74523e-05
		Circulatory System	Cardiac muscle contraction	0.0273025	0.0215981	0.0434123	0.0262748	0.0392748	0.0261228
			Vascular smooth muscle contraction	0	0	0	0	0	0
		Digestive System	Mineral absorption	0.0143487	0.0124897	0.0202067	0.00930984	0.0187022	0.0105369
			Carbohydrate digestion and absorption	0.0135657	0.0141132	0.0110218	0.0145803	0.0116751	0.0145044
			Protein digestion and absorption	0.00226059	0.00308063	0.000841386	0.00193463	0.00120588	0.00236714
			Bile secretion	0.00230037	0.00552802	0.000458333	0.00117941	0.000931425	0.00308705
			Gastric acid secretion	0	0	3.83504e-06	3.17852e-05	2.85009e-06	2.74523e-05
			Pancreatic secretion	0	0	3.83504e-06	3.17852e-05	2.85009e-06	2.74523e-05
			Salivary secretion	0	0	3.83504e-06	3.17852e-05	2.85009e-06	2.74523e-05
			Fat digestion and absorption	0	0	2.06231e-06	2.39619e-05	1.53265e-06	2.06765e-05
		Sensory System	Olfactory transduction	0	0	0	0	0	0
			Phototransduction	0	0	0	0	0	0
			Phototransduction - fly	0	0	0	0	0	0
	Unclassified	Poorly Characterized	General function prediction only	3.36397	0.184944	3.10451	0.186857	3.17115	0.218133
			Function unknown	1.63935	0.413134	1.67581	0.184301	1.66645	0.263311
	FWF, freshwater fish; SWF, seawater fish; SD, standard deviation.
