# Supplementary material for: Host habitat is the major determinant of the gut microbiome of fish
Source: Microbiome. 2021 Jul 31;9:166. doi: 10.1186/s40168-021-01113-x (PMC8325807; doi:10.1186/s40168-021-01113-x)
Supplement: Supplementary file 5 — Additional file 4. Supplementary Table S3. [file 40168_2021_1113_MOESM5_ESM.xlsx]

## Sheet: Sheet1
	Supplementary Table S3. Results for permutational analysis of variance (PERMANOVA; 9,999 permutations) using 'binary Jaccard Index' and 'Bray-Curtis Dissimilarity' with two variables (Host class and group).
	permutation=9999		Binary Jaccard Index				Bray-Curtis dissimilarity
	Variables	No. of groups	Sum Sq	Mean Sq.	F	p-value	Sum Sq	Mean Sq.	F	p-value
	Host Class (Fishes, Avia, Amphibia, Mammalia)	4	3.6639	1.22129	76.092	0.001	2.771	0.92377	19.371	0.001
	Host Group (each studies)	7	7.8045	1.30075	174.67	0.001	10.825	1.80417	56.11	0.001
	PERMDISP, probabilities for homogeneity of dispersion are also shown. Pairwise tests for each Host class are presented with observed p-values (below diagonal) and permuted p-values (above diagonal).
		Binary Jaccard Index				Bray-Curtis dissimilarity
	permutation = 9999	Fish	Aves	Mammal	Reptile	Fish	Aves	Mammal	Reptile
	Fish		0.001	0.001	0.001		0.001	0.001	0.86
	Aves	1.7535e-73		0.312	0.001	7.5635e-05		0.001	0.001
	Mammal	3.1119e-29	0.30722		0.024064	0.0006048	3.9902e-12		0.001
	Reptile	2.6011e-41	1.0967e-07	0.024064		0.85064	1.8632e-12	0.00063036
	Pairwise comparisons (Observed p-value below diagonal, permuted p-value above diagonal)
