# Supplementary material for: Host habitat is the major determinant of the gut microbiome of fish
Source: Microbiome. 2021 Jul 31;9:166. doi: 10.1186/s40168-021-01113-x (PMC8325807; doi:10.1186/s40168-021-01113-x)
Supplement: Supplementary file 7 — Additional file 6. Supplementary Table S5. [file 40168_2021_1113_MOESM7_ESM.xlsx]

## Sheet: Sheet1
	Supplementary Table S5. Basic information of sampling sites
	Sampling site (from Fig. 1)	Sampling group	Number of collected fish	Habitat classification	GPS Info.	Sampling date
	1	Yesan (Yedang Lake)	16	FW	36° 37.27' N, 126° 48.31' E	Oct. 1, 2013
	2	Gangneung (Yeongok Stream)	16	FW	37° 50.79' N, 128° 48.31' E	Sep. 26, 2013
	3	West sea (EEZ)	5	SW	37° 3.35' N, 125° 8.19' E	Oct. 9, 2013
	4	West sea (EEZ)	1	SW	37° 1.96' N, 124° 56.58' E	Oct. 9, 2013
	5	West sea (EEZ)	4	SW	36° 11.95' N, 124° 47.64' E	Oct. 9, 2013
	6	West sea (EEZ)	4	SW	36° 16.93' N, 125° 19.86' E	Oct. 8, 2013
	7	West sea (EEZ)	3	SW	36° 10.21' N, 125° 45.63' E	Oct. 8, 2013
	8	West sea (EEZ)	11	SW	35° 44.9' N, 125° 44.81' E	Oct. 8, 2013
	9	West sea (EEZ)	9	SW	35° 19.88' N, 125° 19.38' E	Oct. 12, 2013
	10	West sea (EEZ)	11	SW	35° 4.46' N, 125° 34.77' E	Oct. 7, 2013
	11	West sea (EEZ)	6	SW	34° 45.5' N, 124° 26.46' E	Oct. 14, 2013
	12	West sea (EEZ)	2	SW	34° 45.77' N, 125° 18.04' E	Oct. 14, 2013
	13	West sea (EEZ)	6	SW	34° 45.37' N, 125° 18.04' E	Oct. 14, 2013
	14	West sea (EEZ)	8	SW	34° 41.56' N, 125° 32.91' E	Oct. 7, 2013
	15	East sea (Deep sea)	13	SW	37° 34.20' N 129° 18.33' E	Jun. 29, 2013
	16	East sea (Deep sea)	7	SW	37° 34.16' N 129° 26.52' E	Jun. 27, 2013
	17	East sea (Deep sea)	21	SW	37° 25.57' N 129° 43.36' E	Jun. 27, 2013
	18	East sea (Deep sea)	16	SW	37° 24.82' N 129° 50.00' E	Jun. 25, 2013
	19	East sea (Deep sea)	12	SW	37° 22.35' N 129° 53.78' E	Jun. 25, 2013
	20	East sea (Dokdo)	17	SW	37° 30.42' N, 131° 51.95' E	Jul. 21, 2013
	21	East sea (Dokdo)	5	SW	37° 14.90' N, 131° 51.95' E	Jul. 21, 2013
	22	East sea (Dokdo)	5	SW	37° 14.43' N, 131° 52.63' E	Jul. 22, 2013
	23	Andong Lake	29	FW	36° 35.34' N, 128° 50.68' E	Sep. 10, 2013
	EEZ, exclusive economic zone; FW, freshwater; SW, seawater.
