# Supplementary material for: Host habitat is the major determinant of the gut microbiome of fish
Source: Microbiome. 2021 Jul 31;9:166. doi: 10.1186/s40168-021-01113-x (PMC8325807; doi:10.1186/s40168-021-01113-x)
Supplement: Supplementary file 9 — Additional file 8. Supplementary Table S7. [file 40168_2021_1113_MOESM9_ESM.xlsx]

## Sheet: Sheet1
	Supplementary Table S7. Topological measures in OTU network (in Fig. 3d).
	Parameter	FWF		SWF
		Mean	SD	Mean	SD
	Neighborhood connectivity***	12.67	5.801	20.1	7.826
	Degree (number of connections from OTUs)**	67.2	53.2	42.6	30.67
	Topological coefficient***	0.093	0.056	0.1194	0.04803
	Betweenness centrality**	0.015	0.01824	0.0066	0.0085
	The asterisks indicate significant differences according to two-tailed Mann-Whitney U test, between FWF and SWF. *P<0.05; **P<0.01; ***P<0.001. FWF, freshwater fish; SWF, seawater fish; SD, standard deviation.
