# Supplementary material for: Host habitat is the major determinant of the gut microbiome of fish
Source: Microbiome. 2021 Jul 31;9:166. doi: 10.1186/s40168-021-01113-x (PMC8325807; doi:10.1186/s40168-021-01113-x)
Supplement: Supplementary file 10 — Additional file 9. Supplementary Table S8. [file 40168_2021_1113_MOESM10_ESM.xlsx]

## Sheet: Sheet1
	Supplementary Table S8. Studies used to construct a meta-dataset for world-wide comparison in various fish species.
	Dataset ID in Supplementary Fig. S12	Year	Number of collected fish	FWF/SWF	Country	Sequencer	16S region	Study Accession No.	Reference
	Austrian FWF	2019	9	FWF	Austria	Miseq	V4	ERP111700	Youngblut et al. (2019). Host diet and evolutionary history explain different aspects of gut microbiome diversity among vertebrate clades. Nature communications, 10(1), 1-15.
	Chinese cyprinids	2017	19	FWF	China	454	V4	DRP001329, DRP002676	Li et al. (2017). Multi-omics analysis reveals a correlation between the host phylogeny, gut microbiota and metabolite profiles in cyprinid fishes. Frontiers in microbiology, 8, 454.
	US cartilaginous fishes	2018	17	SWF	USA	MiSeq	V1-V2	SRP115877	Sherrill-Mix et al. (2018). Allometry and ecology of the bilaterian gut microbiome. Mbio, 9(2).
	S. Arabian surgeonfishes	2015	59	SWF	Saudi Arabia	454	V3-V6	SRP040147	Miyake et al. (2015). Diet strongly influences the gut microbiota of surgeonfishes. Molecular ecology, 24(3), 656-672.
	US FWF	2020	36	FWF	USA	MiSeq, Hiseq	V4	ERP118494	Song et al. (2020). Comparative analyses of vertebrate gut microbiomes reveal convergence between birds and bats. MBio, 11(1).
	FWF, freshwater fishes; SWF, seawater fishes.
