# Supplementary material for: Host habitat is the major determinant of the gut microbiome of fish
Source: Microbiome. 2021 Jul 31;9:166. doi: 10.1186/s40168-021-01113-x (PMC8325807; doi:10.1186/s40168-021-01113-x)
Supplement: Supplementary file 11 — Additional file 10. Supplementary Method. [file 40168_2021_1113_MOESM11_ESM.txt]

1 Environment

1.1 System

1.1.1 System Platform

Platform: x86-64   
Version: 12.04 LTS
OS: Ubuntu (64-bit)

1.1.2 Hardware

CPU(s): 16
Threads: 32
RAM: 128G
Hard disk: <2T


1.2 Qiime

1.2.1 Qiime version

Version: 1.8.0

1.2.2 System information

          Platform: linux2
Python/GCC version: 2.7.13 |Continuum Analytics, Inc.| (default, Dec 20 2016, 23:09:15)  [GCC 4.4.7 20120313 (Red Hat 4.4.7-1)]
 Python executable: /home/qiime/miniconda3/bin/python

1.2.3 QIIME default reference information

          QIIME library version:      1.9.1
           QIIME script version:      1.9.1
qiime-default-reference version:      0.1.3
                  NumPy version:      1.11.0
                  SciPy version:      0.17.1
                 pandas version:      0.17.1
             matplotlib version:      1.4.3
            biom-format version:      2.1.5
                   qcli version:      0.1.1
                   pyqi version:      0.3.2
             scikit-bio version:      0.2.3
                 PyNAST version:      1.2.2
                Emperor version:      0.9.51
                burrito version:      0.9.1
       burrito-fillings version:      0.1.1
              sortmerna version:      SortMeRNA version 2.0, 29/11/2014
              sumaclust version:      SUMACLUST Version 1.0.00
                  swarm version:      Swarm 1.2.19 [Dec  5 2015 16:48:11]
                          gdata:      Installed.

1.2.4 QIIME config values (print_qiime_config.py -tf)

For definitions of these settings and to learn how to configure QIIME, see here:
http://qiime.org/install/qiime_config.html
http://qiime.org/tutorials/parallel_qiime.html

QIIME config values

For definitions of these settings and to learn how to configure QIIME, see here:
http://qiime.org/install/qiime_config.html
http://qiime.org/tutorials/parallel_qiime.html

                      blastmat_dir:      None
       pick_otus_reference_seqs_fp:      /usr/local/lib/python2.7/sitepackages/qiime_default_reference/gg_13_8_otus/rep_set/97_otus.fasta
                     python_exe_fp:      python
                          sc_queue:      all.q
       topiaryexplorer_project_dir:      None
      pynast_template_alignment_fp:      /usr/local/data/core_set_aligned.fasta.imputed
                   cluster_jobs_fp:      None
 pynast_template_alignment_blastdb:      None
 assign_taxonomy_reference_seqs_fp:      /usr/local/lib/python2.7/sitepackages/qiime_default_reference/gg_13_8_otus/rep_set/97_otus.fasta
                      torque_queue:      friendlyq
               qiime_test_data_dir:      None
    template_alignment_lanemask_fp:      /usr/local/data/lanemask_in_1s_and_0s.txt
                     jobs_to_start:      1
                        slurm_time:      None
                 cloud_environment:      False
                 qiime_scripts_dir:      /usr/local/bin
             denoiser_min_per_core:      50
                       working_dir:      None
 assign_taxonomy_id_to_taxonomy_fp:      /usr/local/lib/python2.7/sitepackages/qiime_default_reference/gg_13_8_otus/taxonomy/97_otu_taxonomy.txt
                          temp_dir:      /tmp/
                      slurm_memory:      None
                       slurm_queue:      None
                       blastall_fp:      blastall
                  seconds_to_sleep:      2


1.3 PICRUSt

1.3.1 PICRUSt version

Version: 1.1.3

1.3.2 System information (print_picrust_config.py)

System information
==================
          Platform: linux2
Python/GCC version: 2.7.13 |Continuum Analytics, Inc.| (default, Dec 20 2016, 23:09:15)  [GCC 4.4.7 20120313 (Red Hat 4.4.7-1)]
 Python executable: /home/qiime/miniconda3/bin/python

Dependency versions
===================
         NumPy version: 1.11.3
   biom-format version: 2.1.7
      PyCogent version: 1.9
       PICRUSt version: 1.1.3
PICRUSt script version: 1.1.3

2. Data

2.1 original sequences

format of sequences: sff
Number of sff files: 7
sff_filenames: FISH1.sff (ENA accession no. ERR3153880)
             : FISH2.sff (ERR3153881) 
             : FISH3.sff (ERR3153882)
             : FISH4.sff (ERR3153883)
             : FISH5.sff (ERR3153884)
             : FISH6.sff (ERR3153885)
             : FISH7.sff (ERR3153886)

3. Scripts

3.1 qiime scripts

<Convert sff to FASTA and QUAL files>

$ process_sff.py -i FISH1.sff -f
$ process_sff.py -i FISH2.sff -f
$ process_sff.py -i FISH3.sff -f
$ process_sff.py -i FISH4.sff -f
$ process_sff.py -i FISH5.sff -f
$ process_sff.py -i FISH6.sff -f
$ process_sff.py -i FISH7.sff -f

<Mapping file validation>

$ validate_mapping_file.py -m FISH1_mapping.txt -o mapping_output/FISH1/ -v
$ validate_mapping_file.py -m FISH2_mapping.txt -o mapping_output/FISH2/ -v
$ validate_mapping_file.py -m FISH3_mapping.txt -o mapping_output/FISH3/ -v
$ validate_mapping_file.py -m FISH4_mapping.txt -o mapping_output/FISH4/ -v
$ validate_mapping_file.py -m FISH5_mapping.txt -o mapping_output/FISH5/ -v
$ validate_mapping_file.py -m FISH6_mapping.txt -o mapping_output/FISH6/ -v
$ validate_mapping_file.py -m FISH7_mapping.txt -o mapping_output/FISH7/ -v

<Demultiplexing (Split libraries according to barcodes specified in mapping file)>

$ split_libraries.py -m FISH1_mapping.txt -f FISH1.fna -q FISH1.qual -o split_output/FISH1/ -b 10 -M 2 -n 1000000
$ split_libraries.py -m FISH2_mapping.txt -f FISH2.fna -q FISH2.qual -o split_output/FISH2/ -b 10 -M 2 -n 2000000
$ split_libraries.py -m FISH3_mapping.txt -f FISH3.fna -q FISH3.qual -o split_output/FISH3/ -b 10 -M 2 -n 3000000
$ split_libraries.py -m FISH4_mapping.txt -f FISH4.fna -q FISH4.qual -o split_output/FISH4/ -b 10 -M 2 -n 4000000
$ split_libraries.py -m FISH5_mapping.txt -f FISH5.fna -q FISH5.qual -o split_output/FISH5/ -b 10 -M 2 -n 5000000
$ split_libraries.py -m FISH6_mapping.txt -f FISH6.fna -q FISH6.qual -o split_output/FISH6/ -b 10 -M 2 -n 6000000
$ split_libraries.py -m FISH7_mapping.txt -f FISH7.fna -q FISH7.qual -o split_output/FISH7/ -b 10 -M 2 -n 7000000

<Denoising>

$ denoise_wrapper.py -i FISH1.sff.txt -f split_output/FISH1/seqs.fna -o denoised/FISH1/ -m FISH1_mapping.txt -n 32 --titanium
$ denoise_wrapper.py -i FISH2.sff.txt -f split_output/FISH2/seqs.fna -o denoised/FISH2/ -m FISH2_mapping.txt -n 32 --titanium
$ denoise_wrapper.py -i FISH3.sff.txt -f split_output/FISH3/seqs.fna -o denoised/FISH3/ -m FISH3_mapping.txt -n 32 --titanium
$ denoise_wrapper.py -i FISH4.sff.txt -f split_output/FISH4/seqs.fna -o denoised/FISH4/ -m FISH4_mapping.txt -n 32 --titanium
$ denoise_wrapper.py -i FISH5.sff.txt -f split_output/FISH5/seqs.fna -o denoised/FISH5/ -m FISH5_mapping.txt -n 32 --titanium
$ denoise_wrapper.py -i FISH6.sff.txt -f split_output/FISH6/seqs.fna -o denoised/FISH6/ -m FISH6_mapping.txt -n 32 --titanium
$ denoise_wrapper.py -i FISH7.sff.txt -f split_output/FISH7/seqs.fna -o denoised/FISH7/ -m FISH7_mapping.txt -n 32 --titanium

$ inflate_denoiser_output.py -c denoised/FISH1/centroids.fasta -s denoised/FISH1/singletons.fasta -f split_output/FISH1/seqs.fna -d denoised/FISH1/denoiser_mapping.txt -o FISH1_inflated_seqs.fasta
$ inflate_denoiser_output.py -c denoised/FISH2/centroids.fasta -s denoised/FISH2/singletons.fasta -f split_output/FISH2/seqs.fna -d denoised/FISH2/denoiser_mapping.txt -o FISH2_inflated_seqs.fasta
$ inflate_denoiser_output.py -c denoised/FISH3/centroids.fasta -s denoised/FISH3/singletons.fasta -f split_output/FISH3/seqs.fna -d denoised/FISH3/denoiser_mapping.txt -o FISH3_inflated_seqs.fasta
$ inflate_denoiser_output.py -c denoised/FISH4/centroids.fasta -s denoised/FISH4/singletons.fasta -f split_output/FISH4/seqs.fna -d denoised/FISH4/denoiser_mapping.txt -o FISH4_inflated_seqs.fasta
$ inflate_denoiser_output.py -c denoised/FISH5/centroids.fasta -s denoised/FISH5/singletons.fasta -f split_output/FISH5/seqs.fna -d denoised/FISH5/denoiser_mapping.txt -o FISH5_inflated_seqs.fasta
$ inflate_denoiser_output.py -c denoised/FISH6/centroids.fasta -s denoised/FISH6/singletons.fasta -f split_output/FISH6/seqs.fna -d denoised/FISH6/denoiser_mapping.txt -o FISH6_inflated_seqs.fasta
$ inflate_denoiser_output.py -c denoised/FISH7/centroids.fasta -s denoised/FISH7/singletons.fasta -f split_output/FISH7/seqs.fna -d denoised/FISH7/denoiser_mapping.txt -o FISH7_inflated_seqs.fasta

<Reverse primer sequence removal>

$ truncate_reverse_primer.py -f FISH1_inflated_seqs.fasta -m FISH1_mapping.txt -o truncate_rv/FISH1/ -M 1
$ truncate_reverse_primer.py -f FISH2_inflated_seqs.fasta -m FISH2_mapping.txt -o truncate_rv/FISH2/ -M 1
$ truncate_reverse_primer.py -f FISH3_inflated_seqs.fasta -m FISH3_mapping.txt -o truncate_rv/FISH3/ -M 1
$ truncate_reverse_primer.py -f FISH4_inflated_seqs.fasta -m FISH4_mapping.txt -o truncate_rv/FISH4/ -M 1
$ truncate_reverse_primer.py -f FISH5_inflated_seqs.fasta -m FISH5_mapping.txt -o truncate_rv/FISH5/ -M 1
$ truncate_reverse_primer.py -f FISH6_inflated_seqs.fasta -m FISH6_mapping.txt -o truncate_rv/FISH6/ -M 1
$ truncate_reverse_primer.py -f FISH7_inflated_seqs.fasta -m FISH7_mapping.txt -o truncate_rv/FISH7/ -M 1 

$ 

<Chimeric sequence removal (implementation of usearch61)>

$ chmod +x usearch7.0/usearch7.0.1090_i86linux32 (Downloaded from )
$ usearch7.0/usearch7.0.1090_i86linux32 -uchime_ref truncate_rv/FISH1/truncated_rv_FISH1.fna -db qiime.files/97_otus.fasta -uchimeout usearch7.0/FISH1/OUTPUT.uchime -nonchimeras usearch7.0/FISH1/nonchimeras_FISH1.fna -strand plus -threads 32
$ usearch7.0/usearch7.0.1090_i86linux32 -uchime_ref truncate_rv/FISH2/truncated_rv_FISH2.fna -db qiime.files/97_otus.fasta -uchimeout usearch7.0/FISH2/OUTPUT.uchime -nonchimeras usearch7.0/FISH2/nonchimeras_FISH2.fna -strand plus -threads 32
$ usearch7.0/usearch7.0.1090_i86linux32 -uchime_ref truncate_rv/FISH3/truncated_rv_FISH3.fna -db qiime.files/97_otus.fasta -uchimeout usearch7.0/FISH3/OUTPUT.uchime -nonchimeras usearch7.0/FISH3/nonchimeras_FISH3.fna -strand plus -threads 32
$ usearch7.0/usearch7.0.1090_i86linux32 -uchime_ref truncate_rv/FISH4/truncated_rv_FISH4.fna -db qiime.files/97_otus.fasta -uchimeout usearch7.0/FISH4/OUTPUT.uchime -nonchimeras usearch7.0/FISH4/nonchimeras_FISH4.fna -strand plus -threads 32
$ usearch7.0/usearch7.0.1090_i86linux32 -uchime_ref truncate_rv/FISH5/truncated_rv_FISH5.fna -db qiime.files/97_otus.fasta -uchimeout usearch7.0/FISH5/OUTPUT.uchime -nonchimeras usearch7.0/FISH5/nonchimeras_FISH5.fna -strand plus -threads 32
$ usearch7.0/usearch7.0.1090_i86linux32 -uchime_ref truncate_rv/FISH6/truncated_rv_FISH6.fna -db qiime.files/97_otus.fasta -uchimeout usearch7.0/FISH6/OUTPUT.uchime -nonchimeras usearch7.0/FISH6/nonchimeras_FISH6.fna -strand plus -threads 32
$ usearch7.0/usearch7.0.1090_i86linux32 -uchime_ref truncate_rv/FISH7/truncated_rv_FISH7.fna -db qiime.files/97_otus.fasta -uchimeout usearch7.0/FISH7/OUTPUT.uchime -nonchimeras usearch7.0/FISH7/nonchimeras_FISH7.fna -strand plus -threads 32

<Merging chimera-filtered sequences prior to OTU clustering>

$ cat usearch7.0/FISH1/nonchimeras_FISH1.fna usearch7.0/FISH2/nonchimeras_FISH2.fna usearch7.0/FISH3/nonchimeras_FISH3.fna usearch7.0/FISH4/nonchimeras_FISH4.fna usearch7.0/FISH5/nonchimeras_FISH5.fna usearch7.0/FISH6/nonchimeras_FISH6.fna usearch7.0/FISH7/nonchimeras_FISH7.fna > merged_nonchimeras_FISH.fna

<Open-reference OTU clustering>

$ pick_otus.py -i merged_nonchimeras_FISH.fna -r qiime.files/97_otus.fasta -o pick_otus/ --denovo_otu_id_prefix denovo_ -m uclust_ref --threads 32 

<Pick representative set of sequences>

$ pick_rep_set.py -i pick_otus/merged_nonchimeras_FISH_otus.txt -f merged_nonchimeras_FISH.fna -o rep_seqs_FISH.fna

<Assign taxonomy using RDP classifier>

$ assign_taxonomy.py -i rep_seqs_FISH.fasta -m rdp -r 97_otus.fasta -t 97_otus_taxonomy.txt -o taxonomy60/ -c 0.6

<Make phylogeny>

$ align_seqs.py -i rep_seqs_FISH.fasta -t qiime_files/core_set_aligned.fasta.imputed -o pynast_align/ 
$ filter_alignment.py -i pynast_align/rep_seqs_FISH_aligned.fasta -m qiime_files/lanemask_in_1s_and_0s -o filtered_align/
$ make_phylogeny.py -i filtered_align/rep_set_FISH_aligned.fasta -o rep_seqs_FISH_tree.tre

<Make OTU table>

$ make_otu_table.py -i pick_otus/chimera_filtered_otus.txt -t assign_taxa/rep_seqs_tax_assignments.txt -o otu_table.biom -e pynast_aligned/failures.fasta

<Noise OTU filtering>

$ filter_otus_from_otu_table.py -i otu_table.biom -o otu_table.filtered.biom -s 2 -n 5

<Perform rarefaction on an otu table>

$ single_rarefaction.py -i otu_table.filtered.biom -o otu_table.filtered.rarefied600.biom -d 600

<Calculate alpha-diversity> 

$ alpha_diversity.py -i otu_table.filtered.rarefied600.biom -o alpha_div/ -m PD_whole_tree,observed_species,chao1,shannon,simpson_e -m FISH_mapping.txt -t rep_seqs_FISH_tree.tre

<Calculate beta-diversity>

$ beta_diversity.py -i otu_table.filtered.rarefied600.biom -m unweighted_unifrac,weighted_unifrac,bray_curtis -o beta_div/ -t rep_seqs_FISH_tree.tre

<Generate PCoA plots>

$ principal_coordinates.py -i beta_div/ -o beta_coords/
$ make_2d_plots.py -i beta_coords/ -o 2d_plots/ -m FISH_mapping.txt

<Performing taxonomy summaries and plots>

$ summarize_taxa_through_plots.py -i otu_table.filtered.rarefied600.biom -o Tax_composition_FISH -m FISH_mapping.txt

3.2 picrust scripts

<Picking closed reference OTUs with QIIME for integration to metagenome prediction pipeline, PICRUSt>

$ pick_closed_reference_otus.py -i merged_nonchimeras_FISH.fna -r qiime.files/97_otus.fasta -t 97_otus_taxonomy.txt -o pick_closed_otus/ --assign_taxonomy (quality-filtered and chimeric sequence removed input fasta file was brought from precedent 16S rRNA gene sequence analysis)

<Normalize OTU Table>

$ normalized_by_copy_number.py -i pick_closed_otus/otu_table.biom -o picrust/normalized_otus_table.biom 

<Predict functions for metagenome>

$ predict_metagenomes.py -i picrust/normalized_otus_table.biom -o picrust/metagenome_predictions.biom -a pictust/nsti_per_sample.txt

<Collapse predictions into KEGG pathways>

$ categorize_by_function.py -i picrust/metagenome_predictions.biom -o picrust/predicted_metagenomes.biom -l 3 -c KEGG_Pathways
